# Supplementary material for: Metabolic Responses to Arsenite Exposure Regulated through Histidine Kinases PhoR and AioS in Agrobacterium tumefaciens 5A
Source: Microorganisms. 2020 Sep 2;8(9):1339. doi: 10.3390/microorganisms8091339 (PMC7565993; doi:10.3390/microorganisms8091339)
Supplement: Supplementary file 1 [file microorganisms-08-01339-s001.zip]

Archive with 9 entries (6 files):
- Suppl-Material/
- Suppl-Material/Metabolomics-PhoR-AioS-SUPPL-TABLES-final.xlsx
- __MACOSX/
- __MACOSX/Suppl-Material/
- __MACOSX/Suppl-Material/._Metabolomics-PhoR-AioS-SUPPL-TABLES-final.xlsx
- Suppl-Material/Suppl-Figure-1.tiff
- __MACOSX/Suppl-Material/._Suppl-Figure-1.tiff
- Suppl-Material/Suppl-Figure-2.tiff
- __MACOSX/Suppl-Material/._Suppl-Figure-2.tiff
