# Supplementary material for: Metabolic Responses to Arsenite Exposure Regulated through Histidine Kinases PhoR and AioS in Agrobacterium tumefaciens 5A
Source: Microorganisms. 2020 Sep 2;8(9):1339. doi: 10.3390/microorganisms8091339 (PMC7565993; doi:10.3390/microorganisms8091339)
Supplement: Supplementary file 1 [file microorganisms-08-01339-s001.zip › Suppl-Material/Metabolomics-PhoR-AioS-SUPPL-TABLES-final.xlsx]

## Sheet: Suppl Table 1
	Supplemental Table 1. Metabolite concentrations quantified by 1H NMR spectra of control and arsenic stressed samples. Concentration data are presented as mean (µM) and standard deviation (SD). Metabolites are ranked according to their VIP (variable importance in the projection) value for the WT. Only VIP values ≥ 1 are reported.
				WT							∆phoR							∆aioS
				No AsIII			+ AsIII				No AsIII			+ AsIII				No AsIII			+ AsIII
	Metabolite		VIP	mean (µM)	SD		mean (µM)	SD		VIP	mean (µM)	SD		mean (µM)	SD		VIP	mean (µM)	SD		mean (µM)	SD
	Beta-Alanine		1.43	11.82	1.68		25.06	2.32		1.06	9.94	1.8		12.7	2.07		1.89	13.2	4.97		19.8	5.27
	L-Alanine		1.42	143.22	0.18		185.96	11.6		1.5	125.06	26.62		218.68	24.14		1.67	126.6	23.3		157.52	27.19
	L-Valine		1.41	34.78	6.15		76.56	5.35		1.54	54.02	12.34		104.56	9.02		2.28	37.22	9.49		61.24	13.41
	L-Lactate		1.39	75.18	14.97		150.86	7.88		1.64	146.72	32.65		222.66	24.2		1.01	101.26	26.44		124.72	38.57
	L-Glutamine		1.29	32.6	16.99		107.26	29.5		1.02	14.78	7.59		27.88	10.8
	Oxypurinol		1.27	17.18	9.87		59.04	22.11									1.31	104.04	46.8		67.28	31.65
	Putrescine		1.26	95.8	17.88		144.68	12.63		1.46	60.18	22.12		132.64	9.66
	L-Lysine		1.22	44.32	8.96		67.68	9.39		1.39
	L-Phenylalanine		1.21	8.72	0.93		13.4	2.95		1.15	7.12	2.77		11.12	1.95
	Nicotinate		1.18	28.62	3.92		37.08	3.08		1.17	19.88	5.73		28.84	4.61
	L-Leucine		1.18	25.96	7.61		45.08	4.82		1.25	19.18	7.66		34.58	7.88
	Cytosine		1.17	9.44	3.51		18.48	4.39
	L-Glutamate		1.13	961.56	136.42		1210.98	75.79
	Ribose		1.07	109.42	25.51		146.16	5.01		1.08	76.36	17.19		103.02	19.22
	L-Isoleucine		1.05	18.24	5.48		28.88	5.43		1	14.92	3.41		19.76	3.96
	L-Tyrosine		1.03	9.86	2.24		12.798	0.03
	Mannitol*		0.53	386.96	132.26		317.16	0.1		1.61	1413.4	369.8		3412.4	72.81		2.07	181.72	86.46		568.98	228.1
	*VIP < 1 for WT, is shown for comparison with ∆phoR and ∆aioS strains.

## Sheet: Suppl. Table 2
Supplemental Table 2. XCMS output containing normalized abundances, m/zs, and retention times for HILIC LC-MS data.
name	mzmed	mzmin	mzmax	rtmed	rtmin	rtmax	5A1-As	5A2-As	5A3-As	5A4-As	5A5-As	PhoR1-As	PhoR2-As	PhoR3-As	PhoR4-As	PhoR5-As	AioS1-As	AioS2-As	AioS3-As	AioS5-As	5A1+As	5A2+As	5A3+As	5A4+As	5A5+As	PhoR1+As	PhoR2+As	PhoR3+As	PhoR4+As	PhoR5+As	AioS1+As	AioS2+As	AioS3+As	AioS4+As	AioS5+As
M57T2	57.0337	57.0332	57.034	2.392	2.35817	2.4095	2539.11	1323.62	524.118	1013.13	1976.54	43279.2	36403.4	20052.7	42317.6	34595.4	30897.4	32079.1	29462.3	28378.8	2020.18	433.455	2402.34	1244.7	1367.52	23720.7	24532.8	25090.1	32563	23238.4	7381.22	6662.06	9452.9	9867.6	5371.29
M58T12	58.0652	58.0647	58.0658	12.27	12.1137	12.6027	3085.77	5150.18	7316.78	4832.73	5307.01	10462.3	20676.2	17166.5	21632.8	22638.7	2506.15	2967.3	2597.08	2982.69	2759.7	1898.48	2011.88	3400.48	2268.14	17549	13439.1	19327.9	17864.1	17389.6	3308.18	2355.12	3189.33	3665.21	1098.08
M69T2	69.0334	69.0328	69.0336	2.39233	2.32733	2.459	6739.71	8839.87	9034.92	6293.16	5040.56	129570	125477	57919.1	114659	100165	105110	88631.9	90584.1	64079.9	6438.53	4652.01	5063.64	4255.38	6565.01	69600	61698.9	63544.7	72082	72260.5	19398.7	27824	26020.8	20367.7	36639.9
M70T9	70.065	70.0646	70.0653	9.39858	9.26617	9.74933	23494.7	23714.6	33281.3	21011.7	19529.3	15949.4	11258.8	5173.31	4369.11	648.93	32985.3	8740.36	12208.5	1296.15	17704.7	25927.1	14649.6	17970.1	12915	8278.98	5113.76	9520.35	13710.4	9425.92	11518.8	19270.8	7901.07	3967.62	18643.8
M72T8	72.0806	72.0801	72.0809	7.5675	7.366	7.81317	76755.1	73896.6	83170.4	27764	97559	13641.6	12723.3	6329.84	7774.72	3844.49	11992.5	6790.28	6683.2	2965.65	13443.2	19486.3	9356.38	30303.9	11098.3	15666	4365.52	11523.4	30542.3	22312.3	10116.3	16342.9	6929.89	5411.95	19343.4
M73T1	73.0278	73.0276	73.0283	1.35183	1.29217	1.38383	2137.48	2366.68	1462.86	3483.81	3110.28	8476.02	7229.7	1060.27	3205.54	3427.33	21459.7	14257.6	15026	7778.26	6194.96	6081.35	8463.1	4399.1	6456.09	2145.05	2159.73	3595.63	4148.49	2937.41	4336.35	8445.86	6784.52	5436.62	14267.4
M83T2	83.0489	83.0485	83.0493	2.39283	2.3485	2.715	1847.52	3711.96	1469.62	2273.52	2404.94	64163.4	63653.9	27489.1	46854.8	46311.3	47844.4	30228.6	41369.1	28401.4	1977.21	3380.29	2471.34	2900.54	1598.62	34130.1	28563.1	32685.5	47812.4	32522.9	6690.23	11784.2	10386.1	19682.1	13926
M84T11	84.0441	84.0437	84.0445	11.2053	11.1213	11.342	121210	112636	80146.7	116166	193176	117263	124671	26829.4	101337	147256	164736	146195	159769	118643	285761	268797	316625	150867	279643	63345.9	59109.5	39994.9	79876.2	80945.4	145017	171608	64355.2	163710	87967.2
M85T2	85.028	85.0277	85.0285	1.895	1.62317	2.02667	21011.9	37142.2	12909.2	19546.8	11403.7	36008.6	51074.6	52964.8	59982	33220.2	45579.8	54277.6	85438.6	52834.3	11613.8	8115.67	11236.7	10412.4	11172.5	52835.7	43049.4	28819.9	66015	45026.5	19019	19355.6	15688.1	13333.1	21818.9
M86T6	86.0959	86.0954	86.0963	6.22433	6.01167	6.376	93959.2	42318.9	79156.9	32162.8	111646	54639	80399.4	16793.4	12722.4	24013.3	136295	38748.1	25894	20910	51362.9	105718	52242.7	83591.6	31843.4	46715.3	6081.69	18030.6	58164.7	27034.4	48992.3	63825.4	24054.1	21722.7	63775.4
M90T11	90.0543	90.0538	90.0546	11.0702	11.0073	11.2562	6299.02	8893.12	6485.65	7055.56	8313.13	5692.29	6399.05	5645.25	9900.8	7509.79	7252	12220.9	11143.4	7435.11	10668.8	10153.3	6340.23	6136.86	8269.5	8787.14	8984.72	4799.87	10067.3	10162	6694.35	9922.72	8575.38	11244.6	11584.9
M91T7	90.9762	90.9759	90.9765	6.6735	6.59383	6.80517	1794.01	1273.8	1813.16	3715.79	896.163	19272.8	15061.4	3292.76	6554.57	6487.53	132684	97492.3	122099	40767.7	8694.4	6445.09	12908.2	5093.22	13995.5	3081.19	3282.69	4424.96	5952.89	6202.82	4797.66	10028.7	11008.4	12464.9	64464.1
M95T3	95.0234	95.0227	95.0239	2.60025	2.5575	2.6915	3195.07	6320.73	3793.38	4793.24	6945.56	1492.59	805.277	982.256	982.256	2613.41	16524.7	3739.89	4308.92	2201.92	7688.34	13426.9	13542.7	4856	9102.64	2805.38	2805.38	4068.08	5151.69	4807.12	6479.22	4043.02	1645.26	2475.28	10458.7
M98T13	98.0593	98.0589	98.0598	12.7912	12.6888	12.8893	13480.7	18809.3	11162.9	16006.1	17342	7252.59	9095.63	3529.84	7115.56	4346.04	23632.4	20542.4	19328.3	7610.81	23192.4	11253.7	9251.52	18956.4	23961.3	8044.32	4407.24	7104.29	10596.4	9699.34	11879.5	11934.6	9091.56	14161.5	22786.4
M102T11	102.054	102.054	102.055	11.1885	11.1208	11.288	27752.6	43094.6	56736.8	29391	58668.5	20954.4	38601.4	11984.6	20505.6	19315.5	56161.9	53538.2	45967.1	20264.7	29363.3	84529.9	84726.7	82462.6	95404	23948.4	22718.1	14340.7	33536.1	44551.6	23967.1	55151.1	54073.3	44903.4	59166.1
M110T2	110.034	110.034	110.035	1.65633	1.62133	1.7055	25730.5	22271.8	22069.6	34309.5	24043.3	7726.67	9860.93	3484.08	5631.74	5942.06	6619.51	3533.94	5685.69	6249.72	21355.3	12934.6	15817.9	14434	15558	12604.8	11072.9	9433.82	13528.7	16086.1	13056.1	17582.8	14132	20108.5	25895.7
M111T2	111.043	111.043	111.044	2.40717	2.34117	2.459	5548.4	11362.8	4749.03	5514.76	10218.7	149640	135205	57027.6	154356	121415	138157	85793	111540	83029.7	9079.45	5407.45	6087.55	7384.9	8117.93	84047.5	71033.5	81427.3	101183	85741.6	26706.5	30994.2	18863.9	36655	31010.6
M112T1	112.05	112.049	112.05	1.424	1.3635	1.77517	171763	171105	154616	241353	187286	337348	335450	115682	117978	300470	387410	132095	176046	190173	292482	212077	262715	160786	163680	171132	163279	175015	170562	149611	172414	109780	138807	122950	306775
M112T3_2	112.05	112.05	112.05	2.936	2.89817	3.22283	180135	247987	101006	209003	276114	288572	97537.8	76816.7	80143.7	227820	635442	361509	315866	550247	287510	503175	268015	212428	345222	85233.1	129757	493554	319150	357903	16513.5	212868	224677	211600	460030
M112T3_1	112.05	112.049	112.05	2.61017	2.342	2.719	981789	860080	793288	1.14676e+06	1.04305e+06	754791	540325	232112	367941	630674	2.56609e+06	976832	804233	1.01148e+06	932775	1.66822e+06	1.78318e+06	921832	1.12373e+06	528379	360485	1.00438e+06	920382	878254	1.07638e+06	783528	620482	613093	1.99711e+06
M112T3_3	112.093	112.093	112.094	2.61458	2.58867	2.719	13296.9	11611.7	10477.6	18167.2	15288.2	10917.7	7315.12	5855.3	701.324	10342.3	45581.4	14421.8	12348.1	16329.9	10732.7	27000.1	31885.1	13439.2	18372.3	477305	356697	16459.2	16263.7	13143.9	10606.8	12785.5	9991.68	8943.26	31832.6
M113T3	113.053	113.052	113.053	2.616	2.5755	2.89817	50888.7	41966.2	44283.7	62009.4	51508.6	43514.7	30738.9	8509.48	18877.1	43657.4	135539	51766.2	45796.4	51533.7	53016	89246.9	90982.6	47850.1	58371.6	26194.7	20557.7	49331.6	53137.6	43697.4	65471.3	37755.6	37919.5	38959.1	112410
M113T1	113.053	113.052	113.054	1.409	1.3635	1.45817	9024.77	6977.13	6669.52	13741.7	6166.58	13162.2	14255.1	5241.65	3771.19	21378.9	21145.8	6443.8	9070.88	8793.14	11459.5	8505.72	12481.9	7354.6	6149.3	9358.81	8734.77	8719.08	8453.37	8825.37	10736.5	6687.76	7003.49	4995.3	15117.7
M115T1	115.036	115.035	115.037	1.42367	1.346	1.84233	60439.5	47039.7	66228.6	100417	42886.1	34099	47749.1	79874.5	53264.9	34966.2	63223.4	39315.2	59532.2	31426.4	37113.5	55338.9	43517.8	67374.7	54552.8	88754.5	62843.3	41397.7	53589.2	79022.7	63083	57247.3	47983.2	50414.2	15483.5
M116T13	116.07	116.069	116.07	12.7768	12.711	12.8793	36756.8	38988.5	41418	32857.7	60038.5	12319.8	16645.2	10501.5	21182.3	17166.9	45412.4	27212.2	60391.3	18944.5	48886.6	36752.3	54172	53041.6	36203.7	20639.3	17738.2	18093.9	24122.8	22120.7	28732.1	62081.2	42748.9	45154.6	70102.5
M116T9	116.07	116.069	116.07	9.42925	9.302	9.779	438477	318261	374731	305417	534447	75579.4	148367	114249	184959	97975.1	371853	96715.9	182448	45292.1	295903	359934	430242	240685	294044	174778	57023.7	111146	215416	99050.8	305846	76362.7	95103.7	119349	320783
M118T8	118.085	118.085	118.086	7.622	7.416	7.86083	73313.9	181091	110600	195954	236829	33452.4	35459.6	24508.1	19063.8	29397.9	30836.1	15933.8	23103.2	32465.8	27545.4	18883.4	35342.9	45730.6	28682.4	71284.1	36637.7	42135.9	73997.2	47585	15919.1	58585.8	33714.6	23859.9	30573
M118T10	118.085	118.085	118.086	10.4277	10.3205	10.636	602691	864927	1.15869e+06	869022	553194	214117	141188	47801.3	199892	53137.3	360208	722622	674890	384102	959861	734813	666106	933683	992666	62799.3	77519.6	171333	60017.5	46548.1	125366	662572	441125	262276	586142
M119T10	119.089	119.088	119.089	10.4113	10.3147	10.5753	17667.2	18709.1	64692.4	34439.7	10609.2	7869.43	4782.76	3975.14	2906.61	2495.99	49474.8	46615.5	16806.6	1570.74	17704.9	22267.5	21205	34129.4	40278.2	4502.13	3797.91	7562.83	4837.79	3219.56	12881.5	23781.4	13665.4	12633	21729.9
M120T6	120.08	120.079	120.08	5.51467	5.40833	5.82033	224539	200963	153352	203075	305316	223724	162108	51920	85722.4	138852	280392	107173	140612	127606	157697	315627	333383	216296	193432	75676.9	95361	104058	175077	187446	179203	115834	109206	92025.1	232498
M122T6	122.08	122.08	122.081	6.40358	6.114	6.45267	107272	133133	98884.3	66043.7	129155	58114.6	46762	102668	125397	72437.3	40212	81573.8	60121	70357.3	90955.5	114004	80958.3	100645	61288.4	61488.6	64080	78440.2	76568.8	133815	127369	59836.3	86601.4	59099.6	74885.6
M124T5_2	124.038	124.038	124.039	5.297	5.245	5.4865	88344.7	125225	104576	101960	184312	113844	91485.6	62228.9	66589.9	153683	365172	193305	286231	136985	175780	231796	212749	305222	315658	41769.2	34019.8	104018	226280	114926	239612	134100	97068.8	177898	269436
M124T5_1	124.039	124.038	124.039	4.78792	4.72583	5.06617	1.50316e+06	1.41182e+06	1.52106e+06	1.61186e+06	2.0361e+06	1.82895e+06	1.82309e+06	762781	986595	1.13462e+06	2.53576e+06	1.84505e+06	2.03338e+06	1.58013e+06	1.89394e+06	1.84258e+06	2.10569e+06	1.80529e+06	1.88439e+06	1.24378e+06	1.1456e+06	1.06931e+06	919656	1.23917e+06	1.61703e+06	1.65078e+06	1.49044e+06	1.41439e+06	2.39419e+06
M124T5_3	124.085	124.084	124.085	4.81283	4.63917	4.944	15344.3	23595.8	11190.6	8053.37	25348.6	8262.53	15467.4	14911.5	10481.3	21225.7	35627.2	14226.9	45371.7	2921.64	30469.1	21063.9	28638.2	25326.7	17552.7	16173	10911.2	16760.6	23631.2	13746.8	13563.4	22184.5	18403.2	11149	24618.5
M125T16	124.999	124.998	124.999	15.599	15.5303	15.83	6931.98	19908.7	13062.9	10115.3	5279.39	24930.4	42731.3	17078.9	17764.1	19326.8	5966.57	6181	6561.99	4395.24	8354.93	2499.84	2479.72	8828.42	7401.37	32393.9	44500.9	13071.1	42184.8	23577.1	4703.01	5923.92	9169.54	5183.07	3343.45
M125T5	125.042	125.041	125.042	4.8055	4.709	5.04983	46919.2	108444	45046.8	123188	102676	115730	69721	65612.1	77823.8	81002.3	194823	44632	151960	103399	86834.9	126356	161880	61322.6	58816.7	43951.5	38156.2	48644.6	92961	90537.5	112706	58788.4	99278.6	101847	181504
M127T2_1	127.038	127.037	127.039	1.9255	1.63267	2.25383	15007.6	18901.9	10651.3	15071.1	5788.63	74438.4	38577.7	17726.3	94650.6	19985.1	44061.9	33031.1	52024.7	43623.9	4666.86	3425.61	5450.52	4122.54	5677.84	38795.7	24166.4	19212	31843.2	31120.8	7968.98	8383.1	6895.53	25039.2	13739.5
M127T2_2	127.06	127.059	127.061	1.67267	1.63867	1.6945	9081.63	9974.63	11571	12675.4	12380.6	4021.14	3996.68	2663.96	3624.29	3016.95	1325.17	1921.66	1358.29	1212.29	10480.9	7589.66	9486.85	6693.22	8623.08	5967.06	6263.71	3668.01	6335.86	9155.15	7546.15	10045.1	8798.62	8533.27	15778.2
M129T2	129.053	129.053	129.054	2.39483	2.34117	2.46317	24160.6	26120.8	22828.1	11291.5	23287.2	313946	328260	157438	315694	259431	288523	220122	235866	154420	19096.7	19916.8	11643.9	12249.3	19105	179718	159119	195635	205360	183620	60544.8	70064	69364.4	89991.6	88742.7
M130T10	130.049	130.048	130.049	9.7035	9.452	10.0703	715588	785643	1.06238e+06	831939	558074	40729.4	132028	40783.4	424603	91206.3	717269	689943	721809	296226	946629	1.45144e+06	50080	360149	1.35739e+06	258500	182536	325156	352478	126250	729686	956582	163608	948161	286900
M130T11_1	130.049	130.049	130.049	11.1891	11.1062	11.2893	829453	962604	1.10084e+06	1.12933e+06	1.2472e+06	888406	870802	360093	859662	923807	1.26226e+06	1.14517e+06	1.15541e+06	923283	1.7285e+06	1.82543e+06	1.89038e+06	1.67885e+06	2.05189e+06	635796	462041	653290	781446	812425	994510	1.25246e+06	1.20583e+06	1.11492e+06	1.40477e+06
M130T2	130.057	130.057	130.057	2.39183	2.36767	2.442	1191.32	333.807	333.807	477.711	333.807	20741.3	8644.02	7885.96	13043.6	13641.7	7299.96	10443.2	17309.5	5187.16	85.6127	428.064	85.6127	85.6127	85.6127	9502.69	6305	8395.4	9236.35	8276.1	1408.98	3999.15	1037.64	2008.13	1408.98
M130T22_1	130.085	130.085	130.085	21.7772	21.4548	22.024	106833	57283.6	45926	67685.2	60635.9	41670.2	55928.5	47785.4	45002	39384.2	53454	49490.7	137062	27256.3	34882.7	61404.7	109614	50153.3	148796	54092.2	31530.6	30757.3	38381	37959.6	27104.5	54984	24076	59348.3	87812.8
M130T21	130.085	130.085	130.085	20.7843	20.6413	21.0463	1.11226e+06	1.26801e+06	1.22544e+06	1.43675e+06	1.29811e+06	948812	1.22448e+06	546735	1.05086e+06	928226	1.70642e+06	452358	1.03025e+06	156000	1.37716e+06	203906	1.37359e+06	1.08234e+06	1.34476e+06	166413	594446	694018	798516	841667	556349	1.04445e+06	710355	748431	1.08876e+06
M130T22_2	130.085	130.085	130.086	22.2622	22.1038	22.4835	34340.1	46296	30718.2	35750.1	25982.8	35246.5	41640.3	27705.3	20921.9	12138.9	65265.3	44565.9	42438.6	12044.2	30749.7	32072.9	54753.7	26515.6	35124.5	22558	17796.1	13213.3	19330.8	43134.1	14591.5	30105.2	16810.4	16575.8	43117.5
M130T11_2	130.095	130.095	130.096	11.222	11.1732	11.288	5834.78	3955.66	5086.44	7524.65	8559.88	8958.14	5539.39	1635.18	5915.98	5606.76	12938.8	8283.14	7738.06	4181.38	10309.2	12491.6	14021.8	7671.76	16533	3631.82	4708.2	3208.87	3405.41	3261.75	7373.16	8228.84	7960.91	8203.01	7364.04
M131T1	131	130.999	131.001	1.42392	1.34383	1.80883	21373.8	12908.7	19950.9	24076.7	11495.1	10193.5	17282.6	18887.5	15281.8	9321.69	7959.84	8616.94	13105	7292.11	10567.3	8562.2	7792.03	7385.81	22207.6	20867.7	25068.6	13005.6	24710.6	20938.9	13632.9	11883.9	11519.4	14090.6	8502.24
M131T11	131.051	131.046	131.052	11.1905	11.0895	11.4412	14797.9	23953.7	24293.6	3679.42	59642.6	23541.7	26873.5	3932.71	18487	20976.4	39563.9	31826.2	26089.8	26743.3	38949.1	44865	68258.9	48205.2	50805	9865.11	14166	15522.3	20542.3	25342.7	43180.8	29066.6	33580.4	57937.3	37680.1
M132T1	132.064	132.063	132.064	1.3455	1.30083	1.574	4464.22	2946.59	3903.09	5155.23	3662.94	11314.8	10711	3311.93	4606.9	7902.15	19984.6	18643.5	21530	11045	9652.47	7261.88	9508.12	6632.98	9965.43	3230.26	3863.12	4587.22	4305.53	5636.83	5409.39	10348.6	9819.25	7826.15	16694.7
M132T6	132.101	132.1	132.101	6.229	6.028	6.6775	416264	361006	370143	420300	516146	436420	389717	107489	137992	89987.4	587527	175512	241746	92973.2	340098	480620	207610	367488	405376	220110	67319.8	121334	111724	214157	214591	296202	117538	97939	146496
M133T6	133.031	133.029	133.031	6.351	6.264	6.46767	10243.3	3434.34	8073.75	11304.2	11703.5	18238.9	17978.6	2921.11	623.961	428.865	19377.9	745.752	4461.21	327.643	2276.14	3070.76	17091.3	7029.28	13867.7	8436.89	6242.03	227.196	6836.75	2408.11	694.013	5974.75	609.445	366.926	4169.77
M133T1	133.048	133.047	133.05	1.32817	1.31583	1.45383	1892.72	1318.63	2664.52	2024.23	1820.25	8931.94	7692.01	2326.87	4470.44	5209.24	20627.2	10480.5	19544.7	6648.51	6812.43	7317.78	5182.37	3162.59	7821.53	2646.79	2298.51	1886.79	2642.35	5743.88	5377.51	6056.85	4964.68	4837.9	12957.3
M133T2	133.085	133.083	133.085	1.5725	1.28233	1.98817	10611.6	20581.8	14311.1	12465	13024.6	13651	12805.6	7927.62	20067.8	11811	11855.1	10725.8	11979.8	10186.9	12124.2	12317.7	10928.7	12354	17276.1	14460.2	13513.9	15200.7	8177.89	51170.6	10774.2	8965.96	13549.5	14455	13035.6
M134T3_2	134.031	134.03	134.032	2.92517	2.85233	3.18467	37716.3	28783.4	15131.2	32695.9	31452.7	105655	81308.5	17721.5	62688.9	48116.9	253465	95226.4	92697.5	75284.7	36638.5	49470.8	50477.1	16903.3	46212.8	44785.8	128182	68336.7	154341	91623.4	36247.3	46623.2	31051.4	28763	77173.2
M134T3_1	134.031	134.031	134.032	2.5955	2.559	2.68067	294214	230099	270427	367203	283423	1.06179e+06	878746	289533	410858	390047	1.69758e+06	663825	801633	357245	219807	267023	429395	238026	372249	599702	448648	442003	827875	711694	283151	445749	256515	221976	645920
M134T13	134.08	134.079	134.081	12.7862	12.672	13.0697	74771.9	90359	62040.8	103222	49460.3	36913.4	27798.2	7142.22	41754.9	20569	57620.7	47445.9	83278.8	60795.7	65618.6	78758	103598	91519.6	113864	16124.2	39715.8	24373.1	45640.2	18825	45948.7	64107.7	82870.4	56422.3	75054.3
M135T3	135.034	135.033	135.035	2.61033	2.52567	2.73417	8159.84	9186.9	15322.2	11498	15928	55196.8	48766	13958.1	19404.1	14152.3	41490.6	32495.3	41990.7	22842.6	13878	14059.4	10712.2	6280.37	10902.6	24372	25467.4	22234	28799.5	38541.1	16563.6	23385.7	13260.2	5793.72	32263.8
M136T2_1	136.061	136.06	136.061	2.151	2.10683	2.21983	57270	48712.2	92245.2	147471	156117	912516	1.46978e+06	118764	61482.6	597902	1.77393e+06	48789.8	49619.4	181478	51301.9	618080	51720.8	46654.5	34458.4	124450	535315	149142	202140	96222.9	419371	42111.9	44059.3	36814.4	2.56386e+06
M136T2_2	136.061	136.06	136.061	1.72583	1.67333	1.75633	17956.2	27089.6	29149.4	42631.5	31377.6	54075.3	37594.9	9375.84	6928.64	30547	53938	20642.2	28324.6	26088.4	19345.4	38930.6	46178.3	25765.9	19866.1	12819.1	10594.9	10926.5	26843.5	22669	53647.1	20411.5	15490.7	10655.1	239425
M136T6	136.074	136.074	136.075	5.76083	5.61283	6.12033	44014.3	69988.4	37849.4	33920.3	91437.8	71599.2	24160.4	33624.7	17144.1	44377.2	49233.7	28153	20683.1	16578.8	66844	36265.4	41501.9	53966	89858.8	19214.7	22268.1	12142.4	56798.3	20206.6	24552.4	45042	43307.8	21448	71687.5
M137T2_2	137.045	137.044	137.045	1.95133	1.91717	2.049	8751.35	3560.43	4988.01	6004.55	37231.6	88910.5	83098	15859.6	22972	53634.1	122630	41619.5	64883.6	51641.6	11668.3	135174	82742.6	22893.4	24472.1	37271.1	31615.1	36774.4	60460.7	55845.1	99771.9	59127.1	64127.4	45879.2	120132
M137T2_1	137.045	137.044	137.045	1.71525	1.67333	1.78933	34101.1	15738	16731.7	28800.4	183992	376924	337880	90905.1	66132.4	258007	715282	235075	290964	280443	56901.4	465275	470453	115891	157711	190354	146565	184676	317853	259838	429272	262500	242443	235305	517284
M137T2_3	137.063	137.062	137.064	2.168	2.102	2.23717	2000.1	2708.28	5552.84	8583.53	6730.86	38816.9	106294	7911.32	5278.06	41427.5	119076	4021.75	3977.93	10911.8	2924.51	38908.7	2414.91	3119.22	2887.05	8445.82	31223.7	9484.99	8059.08	6490	28004.3	2155.63	3834.09	4368.85	162383
M138T2	138.048	138.045	138.053	1.71125	1.65667	2.1845	1286.68	349.986	1730.57	849.483	12092.6	23284	26856.4	827.426	3072.3	17966.3	41405.5	13931.4	17497.9	17401.8	3349.63	33488.6	28938.5	7282.26	8623.59	12284.5	9377.94	9553.53	17651.9	16308.3	26479.2	17949.7	15604.5	13385.7	33659.5
M140T8	140.067	140.066	140.068	7.5605	7.36583	7.76	58015.9	23073.2	17851.4	10578.3	67244.2	30819.8	8382.29	8944.56	15932.9	3307.14	13841.2	9112.78	6365.01	3123.71	12730.3	27268.6	20279.2	11124.6	38726.7	29245.8	11403.4	23671.4	21334.6	27775.4	15785	34257.8	11793.9	10367.7	30198.2
M141T1	141.031	141.029	141.041	1.43375	1.3635	1.60867	8608.19	3660.73	6209.15	8091.53	8603.38	3763.1	7230.94	7103.86	2379.25	3190.55	2400.17	3548.97	3179.34	2867.97	9557.89	5232.63	2828.95	7718.06	6183.49	7570.07	6106.88	2806.08	6007.32	3752.79	2513.53	5137.38	5166.5	2091.92	3631.79
M144T7	144.062	144.061	144.063	6.5605	6.431	7.14533	12340.9	26938.2	7707.47	18564.1	12166.9	20447.6	13098.7	12771.5	22210.7	16276.6	21494	34971.4	29759.8	11453	18744.7	32475.7	13357.9	25536.6	26666.1	17232.5	17731.5	11608.1	14431.7	35777.7	34895.1	20335.8	29878.4	14482.5	27102.8
M144T16	144.101	144.1	144.101	16.4315	16.1505	16.8667	650006	1.14224e+06	549522	563999	951235	591123	958933	209732	1.60492e+06	1.22232e+06	553915	384605	2.16158e+06	236460	1.7222e+06	425004	216724	229279	354308	436621	253048	500521	1.48238e+06	1.52105e+06	679601	1.90658e+06	1.35999e+06	1.31361e+06	210050
M145T2	145.046	145.045	145.048	1.60683	1.58233	1.79733	35949	55305.4	56134.2	52938.5	42394.9	108225	99537	97591.8	160206	87490	75289.2	102595	95330.2	66893.5	31364.7	23082.4	19088.1	29114.6	33606.6	83537.9	70082.1	88281.2	77611	86413.4	31400.4	49355.7	41674.7	65535	41320.3
M146T9	146.08	146.079	146.08	9.49583	9.37683	9.777	35791.5	13549.5	30799.9	22609	8051.21	16792.4	16497.3	19364.9	21016.5	8454.55	39293.7	50029.5	31032.3	55077.8	14430.3	8059.26	17661.9	13015.4	12547.1	17149.7	9603.2	9761.06	14831.4	10315.9	13188.8	16912.6	16201.1	14779.8	15061.5
M146T2	146.116	146.115	146.116	1.72708	1.67333	1.829	7472.26	13157	20330.8	16742.1	10426.6	13002.4	13425.9	11143.2	14484.9	10502.7	12336.1	6636.79	8913.49	6467.3	13355.6	9123.16	9206.38	8878.84	9417.9	13534.3	9461.14	7493.1	11372.2	10520.9	5533.98	9125.13	6836.75	5525.15	7411.76
M146T7	146.116	146.116	146.117	6.69533	6.43217	7.16967	22464.3	23285.4	36254.5	43188.5	31022.3	22946.1	11834	13137.6	58908.5	13548.7	28796.8	45560.7	32136.9	14931	38050.2	25034.2	18510.1	30609.3	18992.2	25866.2	17389	42244.1	31511.7	26283.2	13132.3	51462.5	11472.8	20571.3	27220.8
M147T2	147.064	147.063	147.064	2.39183	2.325	2.426	13880.4	13664.2	9911.44	13300.8	13250.8	226939	229204	110617	220690	186544	195514	164076	176315	135982	13904.1	6819.23	13605.7	12448.5	10537.4	122268	113195	130769	140672	146068	39914.1	67100.2	51960.1	69168.7	52486.8
M147T10	147.075	147.075	147.076	9.72842	9.49667	10.0532	579106	469836	735813	573634	436967	52220.9	90576.7	107838	83708.4	40135.4	179722	503139	519786	56205.4	569368	1.06312e+06	113719	491497	961327	157007	59411.5	258453	210270	334897	538378	663587	563524	660582	895364
M147T21	147.111	147.111	147.112	20.8	20.5978	21.141	1.91202e+06	404987	2.10874e+06	2.58318e+06	2.22633e+06	493479	2.1899e+06	1.01209e+06	1.69948e+06	1.54834e+06	2.98048e+06	2.05781e+06	2.36157e+06	1.36056e+06	2.30865e+06	1.81059e+06	2.42879e+06	1.93036e+06	2.38938e+06	1.32987e+06	1.08859e+06	1.13351e+06	1.48505e+06	1.403e+06	238850	1.06233e+06	299479	1.38665e+06	2.54373e+06
M147T22	147.111	147.111	147.112	21.826	21.4545	22.4173	110056	75348.9	310352	195081	61780.5	88365.8	91441.4	28662.7	52575.1	51520.2	128394	92245	248996	53336.8	93139.9	77915.5	60622.7	73139.4	76946.9	48253.2	48872.8	23155.7	29379.1	67812	46542.9	78930.1	60612	64534.6	74036.5
M148T12	148.059	148.059	148.06	11.5898	11.5292	11.733	443812	390211	418442	351647	595969	199218	277664	169348	440941	422345	374732	199566	412456	369778	768789	769170	718975	807062	1.08362e+06	155732	219226	353326	284822	455385	372337	430942	428960	467651	514209
M148T11	148.059	148.059	148.06	11.2037	11.1387	11.2893	2.04675e+06	2.37091e+06	2.61365e+06	2.78397e+06	2.98919e+06	2.26496e+06	2.09361e+06	837069	2.05506e+06	2.05067e+06	2.96978e+06	2.74715e+06	2.78191e+06	2.53847e+06	4.41147e+06	4.38004e+06	4.71912e+06	4.0275e+06	5.05149e+06	1.48823e+06	1.39596e+06	1.59265e+06	1.87665e+06	1.98041e+06	2.5012e+06	3.05625e+06	2.85482e+06	2.78524e+06	3.41499e+06
M149T16	148.531	148.531	148.532	15.6222	15.4797	16.0058	21363.6	14502.1	24964	22431.4	17313.5	30900.4	36896.5	26702.9	28082.6	21345.7	7809.96	29443.6	19950	31015.7	11833.4	9001.46	8069.9	16878.3	15473.3	18541.2	35114.8	6662.57	19550.8	16088	9956.2	14767	20343.9	12137.7	6497.82
M149T11	149.063	149.062	149.063	11.2048	11.1062	11.5865	60436.6	95213	143767	94822.2	179633	111602	140751	22066.9	123617	54183.2	177505	99678.9	164542	135557	197382	288218	263537	259847	292595	92964.9	82832	87119.4	81258	93001	151388	177848	171587	157738	196433
M150T6	150.057	150.056	150.058	6.36433	6.25433	6.41667	26799	13746.9	24653.2	39144.7	26675	42824.4	45094.9	5528.03	5331.86	7906.63	56385.6	6688.2	10382.9	9601.2	10410	6435.26	42336.2	10124.8	33984.5	20043.1	16620.1	7858.65	23324.3	6102.6	8779.39	19164.2	8118.91	7989.63	12575
M150T11	150.064	150.063	150.064	11.2052	11.0895	11.3043	14127.9	12892.8	18459.7	19841.8	26302.8	12772.4	20171	6518.46	22918.7	8035.72	28494.5	10342.9	19006.9	24527.8	30898	16992.7	16092.9	17815	28970.6	7675.37	8657.91	9481.26	7833.57	11621.5	16145	32950.7	19548.4	29757.3	24263.1
M150T1	150.074	150.073	150.075	1.343	1.30083	1.40483	4932.57	5136.64	4336.96	7114.76	4963.86	18069.9	15483	2679	8743.74	8495.96	42719.2	30281	31057.6	15999.5	17502	12835.4	15077.1	8828.3	16132.3	5779.09	6140.45	4454.5	8867.1	8477.14	10220.3	16299.4	10567.8	10893.2	29323.3
M150T2	150.076	150.076	150.077	1.944	1.905	2.04417	3966.71	2699.2	1996	4495.41	6998.62	10896.2	12225.9	3195.1	3181.34	9318.04	11678.2	3493.21	2867.43	3003.6	4791.32	9885.79	9131.86	6214.79	6750.09	5193.97	3860.08	6600.25	7653.37	9024.47	6964.16	3962.76	2446.65	2053.6	14302.2
M151T1	151.094	151.094	151.095	1.31133	1.26117	1.37033	38725.6	47614.8	61289.9	51234.1	50321.3	61976	65138.6	42320.5	46601.6	39827.5	105092	52799.1	61387.6	54821	49498.1	49493.5	55670.4	52101	62346	48445.6	57891.6	54700.7	53918.1	54657.8	48288.5	53022	45487.6	45720.1	67997.1
M152T11	152.03	152.03	152.031	11.2057	11.0542	11.4873	14700.7	27142.6	16660.7	30221.6	45636.3	20289.8	16203.9	10439.1	22947.1	16860.8	21853.2	36464.4	42858.5	20037.9	8928.96	43459.9	72003.7	10737.3	24896.2	7196.94	16665.5	10261.7	42575.5	35997.7	24636.2	19924.7	61060.1	26982.1	11855.9
M152T22	152.052	152.051	152.053	22.1089	22.0518	22.4075	7184.95	8597.35	7621.46	12746.8	8952.33	6045.93	5612.08	1724.26	3551.42	5597.39	8044.76	13399.8	7591.55	4379.1	13196	5344.07	6707.61	5190.43	7186.87	5843.97	4690.72	3806.46	6725.89	5668.67	6916.8	8548.59	7430.89	6708.86	13032.3
M152T1	152.055	152.054	152.058	1.32817	1.26117	1.8405	117156	106761	97040.7	169655	92403.7	189531	226498	73688.5	71638	132503	225086	74815.6	107207	114052	162577	88178.5	131017	96930.5	94381.8	113018	106457	107899	108309	88116.7	102696	66023.9	69017.5	57121.3	161641
M154T6	154.082	154.082	154.083	6.26425	6.0945	6.60917	16187.5	22049	27218.2	26505.9	56864.3	22098.7	27188.4	8962.47	8296.65	5812.06	15189	16271.9	12406.9	10907.7	22789.2	31473.6	30289.7	15033.4	35656.9	14463.9	5870.09	10531.5	14984.1	13890.4	13190.3	17209.5	7524.77	14344.2	25301
M155T2	155.053	155.051	155.053	2.014	1.97833	2.27617	19085.2	18763.6	22236.4	21895.1	21128.7	14774.8	17360.8	20580.2	16202.3	7235.55	16733.6	13045.5	18738.7	5858.42	16982.7	13538.3	19087.3	14299.3	22802.3	21426.9	14382	8047.96	13265.4	13525	14335.6	19732	18843.1	6473.79	15253
M159T7	158.962	158.962	158.963	6.6735	6.548	6.74233	957.06	1296.5	822.076	2227.06	1336.06	17064.2	11162.5	1476.97	4441.95	5695.06	130776	77752.1	110239	29161.8	13656.5	3769.54	12441.6	2037.25	15060.9	3980.18	1227.27	3193.18	3534.55	2571.51	2915.31	7493.76	5461.53	12369.2	50860.7
M159T2_2	159.026	159.026	159.027	1.94758	1.92533	1.97933	90212.7	34388.9	40434.6	74387.7	404217	781381	654440	208560	141697	568040	1.11075e+06	514420	644351	561952	121105	750953	694606	192132	393481	365046	371168	385042	612357	504907	858970	581537	570880	484846	975924
M159T2_1	159.027	159.026	159.027	1.70875	1.67333	1.77167	393001	182533	189045	306911	1.52824e+06	2.6933e+06	2.59049e+06	956623	710858	1.87293e+06	3.30435e+06	1.91936e+06	2.38717e+06	2.03948e+06	544275	2.4653e+06	2.96901e+06	1.14141e+06	1.42987e+06	1.82208e+06	1.37591e+06	1.60342e+06	2.35812e+06	2.1206e+06	2.55311e+06	2.01275e+06	2.09707e+06	1.73163e+06	2.5971e+06
M159T1	159.061	159.06	159.062	1.45817	1.3955	1.68817	46108.3	50306.4	60942.6	66253.8	43248.7	34734.2	37647.2	40740.2	44268.6	31682.5	23234.1	27969	33356	26681.4	42301.2	22979.4	27437.9	34515.6	34864.6	35123.1	41504.2	38991.7	39981.6	42370.8	40149.4	45392.2	25105.7	33226.4	31419.6
M159T11	159.075	159.074	159.076	10.6905	10.5728	11.004	105914	84528.9	41522.2	113411	88926.6	34750.4	21842.4	15656.8	10776.6	8148.81	35582.5	20123	23953.1	4043.32	122343	145814	49163	154360	108742	24903.2	16854.2	35647.3	13452.9	33774.3	16350.9	22298.8	24886.4	16335.7	36776.6
M159T2_3	159.077	159.077	159.079	1.7095	1.65667	1.78933	4575.52	5338.21	4948.4	3902.28	17566	46196.3	43610.5	11921.7	6604.75	33336.8	57295	26287.2	35939.1	33054.8	3647.85	32951.9	48677.1	9903.21	13550.4	27705.3	24894	22147.5	42272.7	29031.9	38527.2	33339.2	31556.8	24748.7	32536.7
M160T2	160.029	160.028	160.03	1.73267	1.65667	2.20483	25347.1	11928.4	10501.1	19507.3	89279.8	153565	159216	63366.5	43476.3	123905	191812	119794	145694	131847	32996.6	137867	168859	66630.7	92460.4	115737	93773.9	91188.5	154993	133548	158731	125535	120279	112395	151652
M160T16	160.484	160.484	160.485	15.6257	15.507	15.864	28032.5	21641.1	41883.1	48365.2	14559.7	67407.5	79340.8	29795.4	21484.8	12628.9	13341.7	19453	24027.6	5813.07	23595.1	5484.4	18207.8	29550.2	15570.4	17346.5	36942.4	13410.4	72745.9	21867.9	12610.2	19575.9	20562.1	8875.78	4817.08
M161T1	161.028	161.027	161.028	1.4035	1.346	1.4405	12666.7	10076	15227.5	21103.4	10720	10647	9388.42	13456.1	8032.75	9906.84	8342.15	7246.08	11373.8	7253.86	7998.63	5866.94	8557.74	4687.14	12985.9	13445.9	13947.8	10183	9441.15	9471.9	7954.26	13498	14382.3	7156.72	9898.97
M161T11	161.091	161.09	161.091	11.3228	11.25	11.3545	84327.5	75584.4	75571.1	85546.1	95531.1	129901	83873	43747.7	107961	90667	83068.4	26968.7	64904	37076.8	51684.4	25861.5	68124.1	27623.2	67764.5	34887.6	96307.2	53035.2	97609.1	90326.9	55196.9	44137.7	29536.7	47628.6	115593
M161T16	161.127	161.126	161.127	16.4408	15.9855	17.165	1.87774e+06	411534	1.75174e+06	1.9251e+06	292051	674283	3.19072e+06	2.16997e+06	3.53073e+06	942039	1.20226e+06	729648	3.90558e+06	347324	3.2981e+06	501969	1.35362e+06	1.10603e+06	805062	2.5624e+06	2.28319e+06	323652	398065	2.85958e+06	402259	3.60613e+06	2.50445e+06	431843	858914
M162T13	162.075	162.074	162.075	12.615	12.5387	12.691	21280.2	15278.9	28019.2	32445.9	18643.6	14796.4	17522.4	7856.09	17076.1	13263.9	35701.4	16054.5	23320.7	10957.8	30993	14138.8	21977.6	29111.1	24661.6	11054.8	9583.51	11098.4	12628.8	11600.4	22433.2	17603.6	17373.4	12256.4	30090.1
M164T2	164.056	164.055	164.057	1.79858	1.75933	1.858	7670.48	7927.69	12152.7	8236.03	5443.51	9684.95	6981.02	4226.87	5290.65	4757.54	6321.52	7977.13	5278.05	4157.8	12629.7	4296.18	7519.56	9547.29	15274.7	6242.53	3833.87	3082.51	7021.18	7961.62	4488.87	6170.16	5542.07	3887.09	8898.12
M164T1	164.092	164.09	164.092	1.43767	1.38083	1.51067	5711.48	6666.13	5045.57	13945	9205.49	14480.5	16736.5	4313.78	5079.52	8999.71	44527.4	26499.3	27761	27910.9	15443.8	20944.1	23732.9	19960.4	18338.7	5319.52	6936.74	10503.8	20066.7	19922.5	15985.7	8950.99	9338.49	7381.51	31132.2
M165T6	165.053	165.052	165.054	5.759	5.60617	6.0625	62342.4	85432.5	72817	22973.2	81234.9	59240.9	58798.6	14998.3	27704.6	10384.2	33639.6	50053.7	54320.3	16914.1	111515	73520.7	99372.1	89771.1	85969.7	21788	7890.58	19306	34459.4	53955	58194.5	30933.5	17817.4	25527.9	29433
M165T2	165.074	165.074	165.075	2.392	2.32317	2.50883	19154	14585	7050.28	12327.9	18148.6	323422	301927	167373	303003	239702	250144	202551	224574	161917	15096.9	14635.9	10985.2	15350.7	19000.8	198039	169210	167505	214407	191021	49200.6	69695.7	73017.9	92537.6	78332.1
M166T5	166.071	166.071	166.072	4.60183	4.51783	4.892	81277	81771.1	105390	71800.2	122474	105455	93519.9	96483.1	214533	100147	21213	89548.6	93358	63079.8	178202	64046.8	204726	73941.7	229348	83755.4	64299.4	65649.1	21182.7	58057.7	37123.6	46414.5	59528	36858.8	46156.4
M166T2	166.078	166.077	166.078	2.4085	2.37183	2.44933	1692.24	1667.9	373.964	1510.02	3815.99	14881	14972	7237.49	13610.3	13078.8	16670.7	9189.3	11531.7	4479.73	2672.51	9246.19	2885.73	893.716	1377.57	7763.55	7078.62	7740.2	12901	4786.05	1529.11	1512.11	785.579	879.381	2406.55
M166T6_1	166.085	166.084	166.085	6.211	5.95833	6.41517	8843.55	8726.07	8185.92	5637.44	10005.5	8007.91	5017.04	3489.21	6443.2	9490.91	11311.5	5065.61	9834.22	31298.8	9669.05	13802.7	11138.5	8257.79	6451.24	5041.22	2764.19	29627.3	16205.7	3870.15	14334.2	5677.39	6332.55	6140.34	12351.1
M166T6_2	166.085	166.084	166.085	5.55233	5.35933	5.91533	293754	271716	239600	287868	432590	308069	113869	103683	141095	200170	369949	92969.1	167149	71920.5	242576	294939	432891	295662	97776.8	106489	71583.2	39837.7	118569	135086	155863	209063	147831	117989	234608
M167T6	167.088	167.087	167.089	5.50833	5.399	5.8175	22364.3	19773.8	21486.5	17193.3	30987.1	31694.6	8868.47	8627.53	7277.11	3291.81	26000.5	8373.79	13734.8	2495.08	27931.6	18514.8	41684.1	11949	28112.6	11921.9	6580.37	13525.2	7606.55	25418.7	9879.05	11452.1	6625.12	3721.34	17519
M168T1	168.084	168.077	168.085	1.338	1.29967	1.47433	1349.57	4981.2	5667.39	9217.65	7036.38	20516.7	18602.2	3635.8	6711.09	8332.57	53958.3	34537.6	38663.1	20722.9	19672.8	12334.3	22667.9	11360.9	20242.1	8691.12	5311.61	6420.22	9518.49	6509.96	13154.2	12022	12806.3	12714.7	33137.5
M169T10	169.057	169.056	169.057	9.69708	9.469	10.0532	58915.8	47844.9	52446.2	47165.5	47714.6	15070.7	13111.3	10204.9	12474.4	2506.21	51108.6	74969.2	101693	39780.6	144723	228981	8010.36	67777.1	62491.9	19217.9	19183.9	7728.1	34140.5	35390.4	36106.4	52244.8	58539.1	46757.5	225724
M170T1	170.032	170.031	170.036	1.37983	1.34333	1.441	8200.63	5732.99	5303.23	10018.8	6505.67	5077.6	6252.69	2064.13	1252.86	4041.96	5187.64	3403.52	4882.06	2488.55	6010.44	7855.74	8668.86	6936.35	6832.04	4839.56	3011.56	3378.15	4497.66	5072.8	6586.65	5308.41	5195.13	4308.7	8415.44
M170T11	170.041	170.04	170.041	11.2382	11.1053	11.4205	221770	235743	326657	248446	269129	233966	257822	69668.9	219609	93787.7	337626	275376	347677	133316	408620	401457	432266	414323	147234	86327.5	164243	170314	214887	117057	252292	378136	254604	262276	384285
M172T6	172.039	172.038	172.04	6.428	6.29367	6.54667	13013	9595.19	9046.12	8985.34	19837.6	10990.8	7478.45	4143.88	660.257	92.3396	14385.2	1817.8	5282.82	47.864	5429.75	6316.9	15917.5	4881.47	9766.86	2636.69	5763.11	350.403	9784.83	3476.21	1580.32	6223.39	858.982	168.235	7194.48
M173T1	173.04	173.039	173.041	1.38917	1.32967	1.58833	1.66764e+06	1.79312e+06	1.40186e+06	1.90327e+06	2.34891e+06	2.46852e+06	2.35716e+06	1.07507e+06	1.11308e+06	1.49269e+06	2.94688e+06	1.92949e+06	1.40607e+06	1.95076e+06	1.6046e+06	2.43489e+06	2.27326e+06	2.22771e+06	1.76375e+06	1.45875e+06	1.26376e+06	1.57644e+06	1.99295e+06	1.77003e+06	2.00061e+06	1.69449e+06	2.05002e+06	1.95337e+06	3.08862e+06
M173T2_1	173.075	173.074	173.077	1.50517	1.341	1.81367	168692	128729	107905	124309	96611.5	144234	140194	83887.3	231456	150831	107574	111174	130627	154022	125773	188562	123429	123377	123391	64561.1	318976	126681	83513.6	157602	108817	142150	111007	158541	129332
M173T2_2	173.077	173.076	173.077	2.19858	1.974	2.27317	281465	254915	275729	284937	132132	203028	210695	241303	137337	83546.4	191326	182748	74661.7	120711	256914	67900.6	279226	273946	275242	266054	190035	200799	291623	245692	318788	256658	160834	212065	227013
M174T1	174.044	174.039	174.044	1.40667	1.32617	1.82583	95614.8	89323.1	86484.3	119338	133309	113936	132150	62234.4	57010.2	89955.1	165444	66448.6	80972.4	82285.2	97843.4	145097	123937	117038	104146	84407.6	74314.5	77596.5	92827.2	90216.7	102725	96284.5	109604	119216	174100
M175T2_1	175	174.999	175.001	1.70908	1.65667	1.91733	4179.54	2169.41	2276.42	2842.82	11387.7	15641.4	15782.6	7306.13	4491.99	11729.8	27631.6	10261.3	12583.7	11099.2	4030.65	9009.2	18910.3	8498.23	7698.45	15632	9259.72	8267.2	14806.4	10030.9	19504.7	7377.45	13851	13562.5	25960.8
M175T1	175.021	175.02	175.021	1.3035	1.28167	1.4465	8429.8	2074.48	1313.13	6748.14	33842	47558.3	35272.8	12215.1	4002.93	12247.2	46272.8	21180.4	29479.7	21669	8206.27	35842.5	44252.5	23287.1	20395.6	29295.7	12531.7	21307.6	28320.4	5142.59	25375.6	22338.7	20337.3	17909.3	29815.1
M175T2_2	175.056	175.055	175.057	2.00725	1.7185	2.23867	134566	111656	107220	128091	152459	56202.7	52519.8	68522	60015.6	44140.6	50438.9	63431.8	62839	29222.2	123791	132771	117517	144559	171168	53666.2	46633.6	41700.2	68210.3	60071.5	46969.2	121513	69981.1	34900.2	69156.2
M175T12	175.106	175.106	175.107	12.3621	12.2402	12.501	12890	10505.9	37450.5	15557.2	14192.9	14402.6	6972.07	14217.3	50276.9	13601.6	16749.8	37573.5	24719.5	10642.8	30537.2	8542.52	8574.08	9468.52	9315.53	7657.55	15392.4	21720.8	12269.2	17394.4	7817.84	10832.4	11657.6	12281.6	11360.5
M175T19	175.117	175.117	175.118	18.9065	18.7215	19.2022	1.96852e+06	1.65163e+06	1.49274e+06	1.88725e+06	2.20335e+06	2.30327e+06	2.06283e+06	812716	1.17169e+06	1.50257e+06	2.7542e+06	1.26261e+06	1.73295e+06	1.20629e+06	2.00327e+06	1.84297e+06	2.86259e+06	1.66516e+06	2.2575e+06	1.53158e+06	1.1868e+06	262555	1.76913e+06	306469	1.27301e+06	246816	946601	169610	1.8364e+06
M176T7	176.064	176.063	176.065	6.64875	6.498	6.81083	4926.82	7520.95	6893.6	4850.6	15244.2	19370.9	4713.51	3235.61	5048.33	4965.42	50556.3	22242.8	15490.3	6356.72	15576.5	9229.65	10304.7	7630.44	12524.7	3736.73	2007.84	3927.84	4270.91	4532.6	5697.67	7493.47	3816.91	4963.74	23809
M176T11	176.101	176.101	176.102	10.6777	10.6027	11.0372	50530	31618.3	105987	66111.5	44935.7	27354.1	26085.1	9492.34	19611.2	5068.46	22288.6	21372.6	24093.7	2712.63	72913.7	55206.7	64334.9	133616	37920	33670.3	16372.6	3981.47	17286.7	12159	10050.2	30165.9	14163.5	11662.4	26138.6
M177T12	176.99	176.989	176.991	12.3046	12.1325	12.4312	4492.96	7554.83	16509.2	17511.8	9922.39	69570.5	38826.7	19466.3	72680.5	25797.9	10071.3	7067.05	8972.41	3850.41	4771.91	4409.54	3308.23	4353.41	7901.52	62743.9	55444.1	14503.6	40744.2	38287.4	4142.33	5825.4	3620.54	6429.46	4480.43
M177T1	177.006	177.004	177.007	1.4265	1.34867	1.6545	25840.8	21967.3	29671.3	42264.9	13242.7	21534.2	21940.4	36441.7	30903.3	10784	13126	22380.8	15133	13378.4	8027.92	20105.2	19196.3	21979.6	28352.1	32290.8	33029.4	26990.8	29812	23470.8	16197.6	13448.5	11016.2	13701.6	10641.1
M178T1	178.018	178.017	178.019	1.42383	1.37783	1.50333	4164.72	5432.37	8111.88	12339.1	1661.79	2705.1	5815.34	12051.5	10568.8	5785.87	2446.52	6127.2	5447.78	7788.14	6232.09	2143.22	4419.69	6270.76	7708.38	8251.79	8181.92	8522.54	9903.45	7656.82	3713.66	10053.8	8543.39	5716.53	3849.98
M180T2	180.085	180.084	180.086	1.90258	1.62283	2.23883	10813.3	16260.4	11190.9	10927.2	7324.35	30942.1	46455.8	20255.4	30551.1	16789.9	18046.6	40800.4	70494.7	25950	9191.3	4366.86	9730.75	5934.3	8003.35	39002.2	22648.8	25377.3	42170.1	21714.2	5948.8	7335.28	10658.7	15728.8	7870.76
M182T6_2	182.079	182.079	182.08	6.27142	6.06983	6.418	13698	7341.37	7918.88	6971.69	7217.47	6463.76	6051.34	4580.86	4909.87	6863.06	11444.6	5139.11	3501.93	13487.6	10260.3	9096.39	9391.96	9559.48	6454.57	3024.79	3454.51	5945.73	16621.3	6988.83	5232.05	5378.63	5448.15	21463.9	8680.07
M182T6_1	182.079	182.079	182.08	5.778	5.57317	6.05317	201855	228462	47145.4	143670	261912	203105	76408.6	88316.6	139041	32735.8	97160.9	66093.2	141218	66389	252827	296750	116145	277618	253509	64108.1	16292.5	71933.5	124290	162659	169693	170907	112483	53007.4	159434
M183T6	183.083	183.083	183.085	5.7625	5.6385	5.95317	23329.3	23095	8555.17	25532.8	12188.7	6044.26	16579.5	10960	16492.5	8321.44	20752.1	13042.1	18568.9	6737.07	16343	31029.3	35772.4	24818.4	27060.9	5109.94	7099.54	14144.4	14041	13402.5	14280.9	20362.9	4922.43	9505.18	22551.9
M183T2	183.085	183.084	183.085	2.392	2.3595	2.426	29502.9	26524.9	25111.7	19534.1	27504.2	330892	335123	145131	280314	255957	260843	230803	225648	158191	14621.6	13788.3	19363.5	17384.6	22648.1	208379	146932	161255	222996	187823	59855	76593.2	76583.4	96367.4	92018.5
M184T16	184.072	184.071	184.072	15.6291	15.51	15.7223	25509.3	52627.3	31573	55436.7	24270.4	76417.5	101064	36078.3	81074.2	79950.7	21086.6	21856.2	25246.7	29139	27175.9	12714.9	20541.1	17163.8	29620.2	33468	95562.1	72085.2	70839.7	30026.4	27932	32722.1	29109.5	29341.9	7734.67
M184T22	184.072	184.071	184.072	22.3457	22.31	22.661	11037.5	17113	21149.2	7804.98	17685.7	17759	8957.12	13541.5	7150.43	6339.58	15466.7	13406.3	11744.5	7160.61	10917.6	46252.7	9668.24	15790.3	14280.8	9886.15	7917.6	6894.55	10295.1	12406.1	14897.9	17683.6	12569.9	8670.09	17674.9
M186T2	186.037	186.036	186.037	1.82533	1.79233	2.03167	44362.8	63499.2	83171.8	56412.7	35061.6	33693.4	29312.3	28812.8	42218.8	31260.4	13514.2	23339.8	41023.5	19844.3	68670.3	25366.6	34741.9	70305.9	94212.1	33439.5	21888.5	26676	25218.1	32069.8	15825.2	35501.1	30414.1	29404.9	33536.6
M187T1	187.056	187.054	187.057	1.413	1.26117	1.73483	15804.3	12397.6	17138.5	14747.9	14208.9	10840.1	12395	10117.7	8185.35	5834.21	10576.2	6450.53	7059.12	5018.3	35363.6	15000.4	21600.6	20716.7	11856.3	12962.7	12176.6	7375.49	13054.9	9141.84	7861.66	17060.8	15428.9	13051.7	4769.44
M188T5	188.069	188.067	188.069	4.84933	4.695	5.05967	87181.6	58038.5	61144.3	108813	122832	60243.6	80575.3	34211.5	19770.2	11573.6	42148.4	31765.8	52032.6	4832.56	87533.8	108122	135184	56162.8	105764	54518.6	21245.4	25827.1	73409.9	73941.5	47489.9	54089.9	37586.3	40744.3	62964.6
M189T1	189.013	189.012	189.014	1.38833	1.30867	1.559	6030.02	5698.32	5085.58	8668.19	6337.91	6554.78	4752.95	5120.95	6269.52	4334.73	7094.51	6084.87	7497.42	5463.23	3727.81	6314.77	6415.6	4119.14	7346.38	5723.41	4984.42	2430.65	7308.56	7095.66	5193.26	8117.11	5151.66	6551.29	10540.3
M189T2_2	189.071	189.071	189.073	2.14483	1.96167	2.24233	14713.2	17575.5	49550.7	42669.7	22975.1	6134.07	5078.5	2859.29	20460.7	3198.55	17617.5	5907.81	7888.52	5944	22031.1	15698.6	15091.2	24525.3	24171.2	6056.11	6997.26	5025.39	6183.61	6327.38	8041.3	15462	11209	7392.3	4678.88
M189T2_1	189.072	189.066	189.072	1.76967	1.51033	1.806	132646	95112.2	149501	147394	79524.1	55224.9	61143.1	112677	74774.4	47323.2	53083.4	74791.8	85974.9	54640.3	104374	62846.1	68816.3	97418.5	147966	103647	87548.7	58057.9	92574	77576.3	46861.1	123603	84069.3	52413.1	58975.6
M189T5	189.072	189.071	189.073	4.82258	4.779	4.99617	11825.9	5191.52	9121.76	13463.6	15998.1	7484.36	11975.4	6030.22	5665.58	2469.66	4658.21	4458.98	8124.27	2419.89	11237.6	11096.5	15983.4	11106.8	14008.6	7832.71	4964	5143.8	8623.46	8024.57	4964.2	9928.65	3420.71	3019.96	10187.5
M189T13	189.122	189.121	189.122	12.9905	12.9257	13.1383	18270.7	27404.4	16645.2	25389	29522	57913	49936.8	29857	54259.1	38482.8	22336.8	10779.2	26574.1	19191.1	16205.2	17339.9	22795.4	19717.9	13237.9	35050.7	23489.2	27883.3	58017	43641.9	9805.27	14304.5	12532.4	8784.9	18851.5
M189T11	189.132	189.127	189.133	10.6478	10.401	11.0165	32524.6	32382.9	19239.7	44631.8	31004.7	5850.54	27338	34893.1	48473.7	38855.5	35301	26730.3	93582	4373.01	42373.3	23621.4	32845.6	16481	51745.6	44297.4	64438.2	22369.3	41864.5	43893.8	11727.9	51779.6	32256.8	23681.8	42542.3
M190T2	190.075	190.075	190.076	1.7675	1.72833	1.84133	5590.97	7460.22	12588.7	12078.4	3915.19	2863.63	4279.22	10650.7	6104.45	4292.71	2727.11	5641.13	4510.2	3903.1	9970.67	4163.76	5556.38	6384.23	12608.1	6430.17	3895.82	2357.64	6525.92	3784.66	3901.9	8169.53	5205.45	3940.73	4159.22
M191T10	191.101	191.1	191.101	10.1972	9.953	10.5342	136507	171857	304009	259652	52140	85368.9	200828	86462.8	203762	143222	193296	240875	196617	127511	339689	229430	228592	315754	145569	212066	64379.3	83225.3	276706	131132	56001.9	116296	137396	157713	273475
M193T1_1	193.012	193.011	193.013	1.4055	1.34333	1.73617	30780.2	26805	35104	38171	15074.5	28608	33547.9	46388.7	52462.2	26638.3	28253.3	40251.6	46247.6	35789.7	36266.6	19849	28468	32549.3	42636.9	43352.1	36421.9	35233.3	38658.5	34150	25053.5	55573.6	35871.9	32511.1	29104.4
M193T1_2	193.085	193.083	193.087	1.38842	1.34383	1.5765	2003.15	3023.72	3064.52	4388.22	2448.95	7436.01	7184.28	3041.06	7354.98	4492.42	14007.2	19445	20116.4	7468.28	5959.5	4172.16	5417.78	3284.33	11219.5	3844.53	1889.48	4324.95	5372.85	6392.75	2997.3	9337.02	4811.07	6107.89	10417.8
M194T23	193.945	193.944	193.946	22.8447	22.5787	22.9062	16800.3	17346.3	14700	24025.7	21163.7	17237.1	16600.5	16534.7	25045	12221.7	17690.1	17800.5	17191.2	22399.6	12162.4	14503.1	15859.7	15966.2	18399	31703	15906.1	22267.5	28240.7	17864.2	20908.8	17710.5	21687.5	20764.9	26367.2
M194T1_1	193.996	193.995	193.997	1.45367	1.3955	1.6245	26400.9	26320.3	37297.9	28481.5	18967.4	9795.64	18461.3	44510.8	31980.4	9083.3	7773.92	14079.7	9621.28	19342.1	15483	7496.5	14752.1	15606.5	24771.7	26248.4	36386.7	24886.9	26202.9	29665.6	7060.61	31819.2	19929	17779.1	11815.9
M194T1_2	194.065	194.064	194.069	1.32342	1.26117	1.58617	125409	153259	226067	197384	36095.7	72681.5	96255.1	52188	62314.6	36592.3	4304.36	50966.4	73263.7	22712.1	127862	11473.8	81796.2	100690	195090	63984.4	36650.9	38589.1	47903.1	53592.7	4551.9	51407.8	28114	33709	20161.6
M194T2	194.07	194.07	194.078	2.37975	2.15983	2.4435	1140.08	930.726	1971.96	1807.16	990.544	18113.3	18374	10969.3	33108.4	29133.4	25375.5	20075.4	12486.3	6466	987.975	1674.91	1450.59	1493.69	567.886	8504.29	12126	15307.9	17041.3	12626.2	3795.76	3920.63	3037.14	6777.65	6396.4
M195T11	195.001	195	195.002	11.0202	10.9505	11.1202	39872.4	55392.3	55539.2	44984.7	33161.3	131361	134810	198216	108328	171781	14936.5	34431.2	32048.8	46940	17114.8	9440.61	9491.46	23371.6	8648.93	142428	136494	180506	140661	139248	40847.5	28607.3	47466.4	57559.7	6042.28
M195T12	195.001	195.001	195.002	12.3135	12.168	12.4483	135211	161809	178861	178161	113211	775227	829038	181921	762980	643785	114359	91626.8	133065	40462	100185	42472.3	86400.2	69069.9	73351	714092	644615	679864	352946	792609	88400.4	135670	107605	119084	51115.1
M195T3	195.025	195.024	195.026	3.2605	3.17517	3.33767	10945.9	53070.7	41655.4	26147.9	17784.6	1834.91	1181.8	9989.41	4763.69	1565.33	543.079	10943.7	7063.5	3464.17	36713.5	2727.33	5034.3	43065.1	20969.9	9112.21	4891.63	7217.44	5433.77	6712.33	1282.65	13080.3	12121	13889.2	1737.67
M195T1_1	195.068	195.067	195.07	1.32242	1.3005	1.42267	7807.47	11513.3	20962.6	17359.1	98212	106789	9122.34	2689.97	5018.42	81522.5	110472	91805.2	7671.47	104242	9549.71	107255	90782.5	90603.9	16884.5	4739.46	118744	96362.4	4030.6	3065.74	96096.7	91924.8	95155.1	96952.2	105853
M195T1_2	195.12	195.119	195.121	1.31	1.25717	1.8245	135622	120537	131465	137014	138340	202320	156138	108983	140519	108022	152567	159037	132639	170931	137888	128655	138241	142731	164337	139202	132321	113088	152909	130315	107914	134636	116247	118073	169522
M196T5	196.056	196.055	196.058	4.53775	4.46567	4.87633	14752.9	34751.5	21053.6	17986.3	16372	6292.95	10941	17723	15635.4	16532.7	16725.6	4163.47	7664.05	13915	29004.9	17677.9	16423.1	10284.1	12859.9	16585.9	7009.17	18143.2	15825.9	17505.8	15274.1	6183.13	9559.85	13869.7	15092.4
M196T3_2	196.062	196.061	196.063	3.47133	3.33967	3.70883	16002.6	15850.6	29530.7	15397.3	14845.7	26549.5	27546.2	15909.9	70118.2	48197.7	48820	17840.1	13066.4	18381.6	15383.4	3344.78	16627.2	12787.8	14999.9	16084	14786.7	31189.8	15422.5	14068.2	6776.04	14565.3	13867.8	13295.7	14466.2
M196T3_1	196.062	196.062	196.062	3.06417	3.00417	3.16667	152255	179893	246073	101048	143455	277944	204811	129353	363123	191258	194924	135497	118043	112741	160057	144505	155427	162467	121762	154167	58699.9	216153	132646	113436	33751.5	52757.8	62349.1	25837.2	78491
M196T2_1	196.081	196.081	196.082	1.84342	1.79667	1.91	149561	218525	214262	165923	60349.9	44884.7	60741	43499.2	67489.9	55983.3	13458.6	56237.9	50551.6	36904.1	226610	21161.2	104709	161374	188329	29741.7	16652.2	53297.1	27330.3	44979.9	28549	40881	44488.8	54110.7	29714.7
M196T2_2	196.081	196.081	196.083	2.126	2.0595	2.443	28515.2	83876.2	60498.9	17282.6	15182.7	17156.2	4205.15	13867.1	45515.8	14170.2	16673.7	13914.8	13794.3	6930.25	78202.7	15164	17600.4	32911.7	19317.8	14872.2	17747.3	17866	17150.3	16252.2	14989.8	7617.33	15547.9	17586.3	13286.5
M197T23	196.953	196.952	196.953	22.7287	22.4788	22.8087	5.48275e+06	4.25939e+06	4.40814e+06	4.26597e+06	5.11536e+06	4.14941e+06	3.34624e+06	5.6163e+06	4.75459e+06	4.33588e+06	5.52812e+06	6.59003e+06	5.46747e+06	4.76667e+06	5.45762e+06	4.93438e+06	5.64267e+06	5.25094e+06	6.10886e+06	5.55697e+06	4.24522e+06	6.20636e+06	4.00971e+06	3.23523e+06	5.40856e+06	2.59181e+06	3.28913e+06	5.44982e+06	6.80391e+06
M197T3	197.067	197.065	197.075	3.06083	2.93083	3.1815	5905.22	8931.9	7098.88	8072.73	4279.32	11430.1	9680.64	5474.01	6587.73	8425.93	8011.6	6816.31	6566.14	4853.72	7345.62	8221.79	5274.82	7769.96	6073.83	6326.58	4125.18	17066.8	5931.02	5430.12	4538.15	4601.5	5398.28	1656.27	3963.54
M198T16	197.503	197.502	197.503	15.6465	15.4897	15.8505	16288.5	22324	31018.1	58500.2	13711.1	32544.7	40016.3	26901.9	36598.9	13791.6	10029.5	39143.9	17390.4	12437.4	21176	10728.9	15792.9	19793.3	18256.8	35486.8	42805.3	25743.2	96737.9	28473.1	17237.9	19860.6	16271	14569.5	9899.05
M198T23	197.953	197.952	197.953	22.7271	22.4293	23.1135	100783	340751	405644	70142.7	443536	457680	550708	113600	531696	111358	647386	327393	568705	528062	342939	532489	580934	565534	251939	470185	458941	499212	234132	612545	506264	220802	353351	549974	365923
M198T2	198.095	198.094	198.096	1.96417	1.81767	2.25267	11709.7	16797.1	15254.1	15667.5	5851.94	29939.9	42568.4	26718	25572.7	15459.6	58026.2	33328.4	27201.1	11250.7	18957.4	10066.6	21648.2	12454	18356.7	32914.1	31428.2	16778.5	39903.5	14514.1	6234.85	22486.3	9098.65	18197.8	20568
M199T23	198.951	198.951	198.952	22.7262	22.4428	22.8445	323331	420463	322512	316225	316446	304651	311851	226854	354529	304630	316962	321820	77083.1	331663	427162	194052	320185	324633	47488.1	308144	155321	565130	321976	321989	314102	324900	425391	381515	323394
M202T5	202.015	202.014	202.016	4.806	4.629	4.98033	16063.7	22875.4	30115.5	33856.8	23490.1	17086.3	8378.82	22915.9	11551.7	11036	12368.4	13210.9	18271.8	3053.24	14477.9	19508.1	42861.8	13160	9705.24	10832.9	16287.7	16679.4	17851.1	14300.6	24258.6	12961.6	16035.8	33851	28763.8
M202T2	202.059	202.058	202.059	2.392	2.34033	2.5155	9670.95	17098.2	9208.18	13020.5	13091.2	115142	119669	64234	121007	98642	103211	63526.9	101374	68519.7	9142.94	12951.5	8406.48	7959.27	10862.9	91391.5	78878.8	54266.2	81202	58899.7	17587.1	19461.5	31537.3	54877.2	24718.1
M202T7	202.067	202.066	202.067	7.4885	7.29533	7.73267	27185.6	10480.6	5179.71	72475.7	18714.6	2811.66	2105.28	1593.69	2333.03	1690.36	34181.8	29830.8	75270	35339	22036.2	24056.9	131492	18031.7	27416.8	2041.79	1710.75	1945.88	1253.55	1880.69	54692.2	42659.2	22569.8	24784.3	28592.2
M203T2_1	203.051	203.05	203.051	1.94567	1.62033	2.06933	4.2326e+06	5.30221e+06	2.3444e+06	4.46454e+06	1.8084e+06	7.78656e+06	6.22854e+06	3.95741e+06	9.58573e+06	4.80311e+06	6.36282e+06	7.21864e+06	9.25301e+06	6.68994e+06	3.11211e+06	1.51583e+06	2.99448e+06	2.24268e+06	2.96477e+06	7.09655e+06	5.81556e+06	7.39462e+06	7.0129e+06	6.72901e+06	3.19999e+06	2.80854e+06	4.15883e+06	4.97607e+06	1.28298e+06
M203T2_2	203.051	203.05	203.054	2.218	2.13983	2.52567	701571	781932	718872	724020	400072	1.01564e+06	858614	4289.89	1.59271e+06	457222	1.02686e+06	1.67031e+06	1.43489e+06	967607	585365	291526	782939	609467	669233	1.11311e+06	1.39526e+06	1.02914e+06	1.08777e+06	1.06939e+06	502872	643124	592032	611303	230796
M204T2	204.054	204.054	204.055	1.95975	1.624	2.23433	348090	419947	99666.7	147035	212309	484920	230405	455997	663422	363341	515673	528719	650865	466332	188913	100808	191662	155853	214679	135071	407895	165027	435766	456076	183521	320148	290233	350728	85008.6
M204T6	204.061	204.061	204.062	5.77042	5.55633	6.02017	38551.4	44587.9	49098.3	62159.7	28840	24142.4	17976	18176.1	22010.8	30935.3	20383.8	16737	39593.9	10043.8	81351.1	34571	38705	32311.8	71167.1	14644.4	12055.2	24110.4	39427.6	24065.8	44845.4	25153.8	19302.3	36717.8	25103.7
M205T2_1	205.056	205.055	205.063	1.96633	1.63817	2.16433	62888	40398	30486.4	19924.8	12523.5	31346	23458.2	89959	133049	64352.2	98528.8	35622.5	66058.7	39061.9	31073.8	17956	42780.3	27106.4	29261.9	68530	29156.1	78124.8	66319.6	92874.7	15550.6	18693	15654.9	16052.6	44198.5
M205T3_1	205.067	205.066	205.067	3.38275	3.1605	3.716	422355	409643	331426	405240	424685	5.89769e+06	1.19621e+06	2.08929e+06	2.79417e+06	2.07288e+06	4.22318e+06	1.29485e+06	4.20001e+06	1.94878e+06	259543	278851	349959	149507	364782	4.92283e+06	928019	3.04601e+06	761786	4.25163e+06	597537	771503	774012	1.42835e+06	490051
M205T5_1	205.067	205.066	205.067	4.70375	4.53033	4.86883	158362	136913	128815	146770	160515	759780	543213	6.71685e+06	9.49384e+06	7.38249e+06	482576	1.13635e+06	398501	761000	116496	127714	159428	129875	137778	887864	604790	1.2259e+06	468807	705408	277367	172361	321174	422337	91441.7
M205T3_2	205.067	205.066	205.067	2.78	2.715	3.0005	1.96462e+06	2.10645e+06	647538	1.83306e+06	2.44645e+06	2.8547e+06	8.06169e+06	6.22273e+06	1.09097e+06	3.91797e+06	6.7435e+06	5.38917e+06	6.60861e+06	2.19124e+06	620253	1.67622e+06	1.61657e+06	685082	1.86067e+06	6.05697e+06	5.60423e+06	4.78256e+06	6.47104e+06	4.75723e+06	961470	3.64453e+06	3.35696e+06	3.96618e+06	3.15556e+06
M205T6	205.067	205.066	205.067	6.4205	6.12233	6.75617	30690.2	27604.1	24481	27010.1	24202.4	130978	349600	130530	151062	94586.7	155196	72464.3	124454	110916	21635	18546.9	19490.2	16607.1	20262.1	133293	222647	139391	248532	130742	45021.8	47373	40949.2	61651.9	69813.2
M205T2_2	205.067	205.066	205.067	2.392	2.36	2.57233	6.75538e+06	7.15156e+06	6.30939e+06	6.11397e+06	6.81833e+06	2.08427e+07	1.94242e+07	1.55049e+07	1.95401e+07	1.8516e+07	1.73584e+07	1.29259e+07	1.74231e+07	1.57457e+07	6.07796e+06	5.67603e+06	5.75569e+06	5.86248e+06	5.76941e+06	1.70609e+07	1.55052e+07	1.68427e+07	1.59552e+07	1.57212e+07	1.06425e+07	1.05476e+07	1.08008e+07	1.29654e+07	1.03063e+07
M205T5_2	205.094	205.092	205.095	4.85817	4.796	5.11767	76519.3	69217.8	83287.4	83363	28301.1	64851.1	306302	263107	304356	28213.9	103539	26044.9	47923.9	17980.7	74986.2	81151.5	124118	48457.3	95151.4	325711	224996	29455.7	355144	40955.4	105976	41670.2	47259.2	26241.1	78413.5
M205T10	205.116	205.116	205.117	10.2168	9.8795	10.8597	537420	245534	224487	161776	180023	526536	242513	209484	360109	350441	306765	502224	529548	141226	1.08529e+06	896239	1.05801e+06	784902	534142	494035	229949	170822	740044	932238	119140	556157	524232	531908	971257
M205T2_3	205.124	205.123	205.128	2.39217	2.36767	2.4095	6.56661e+06	6.68242e+06	6.03902e+06	6.10826e+06	131901	867000	881159	545082	795646	659450	719189	560130	667445	495257	5.95804e+06	101256	125249	102677	120209	640382	542184	1.57858e+07	628792	588324	180244	317108	287518	374044	302131
M205T2_4	205.167	205.166	205.168	2.39167	2.325	2.4095	11598.5	17705.5	16154.1	11333.5	16457.5	133266	143506	76282	116450	100098	111048	74605.8	92930.6	66428.8	13742.7	5433.64	16333.6	13190.7	16315.4	89323.7	81833.9	91562.5	95104.2	78749.2	13820.4	30774.8	26365.5	42434.9	32152.4
M206T2_1	206.028	206.025	206.036	1.53433	1.41483	1.75633	7559.15	5901.12	8656.78	10232.2	7372.59	3634.52	4056.75	2638.98	4441.55	2143.97	5803.64	7416.75	10503	3375.41	5493.85	1701.33	2330.82	6176.76	4730.26	667.448	2387.91	2386.6	3424.6	2649.34	2021.84	3522.48	4457.15	2198.42	5337.18
M206T3	206.07	206.07	206.071	2.81417	2.68717	3.1085	109230	198160	138325	109825	119644	309623	375025	176588	806598	187447	559764	113510	325878	223658	93793.9	77051.6	93841.6	85459.6	106430	315887	290301	264719	344404	170014	164355	213847	159017	161288	166190
M206T2_2	206.07	206.069	206.07	2.39258	2.36	2.426	480593	445796	393974	407167	449148	1.47868e+06	1.47492e+06	1.13163e+06	1.34937e+06	1.11565e+06	1.21711e+06	1.24626e+06	1.26237e+06	1.09594e+06	404262	373907	387474	380994	363303	1.19738e+06	1.15901e+06	1.12074e+06	1.10496e+06	1.17992e+06	659522	717899	754553	854477	701870
M207T1	207.068	207.067	207.07	1.39083	1.34383	1.43483	6336.59	4218.01	6715.81	13723.2	2522.07	5794.21	5957.69	9306.68	8619.51	5130.25	3935.09	5974.99	6835.73	4993.04	6872.06	1789.91	4038.01	5206.88	8053.48	8566.19	6882.7	6036.03	4267.64	8682.13	4071.33	9116.25	6668	5638.6	4356.67
M207T2	207.071	207.071	207.072	2.392	2.28867	2.42983	87902.4	93299.1	41403.1	104088	89517.6	302544	311110	175606	299925	247865	175852	160381	249446	268478	75704.3	48112.7	86431.2	75459.6	59547.6	243696	251927	228878	165274	260959	133475	216630	149016	81463.4	76738.3
M209T6	209.017	209.016	209.018	6.24033	6.06317	6.40933	4498.72	14634.9	18097.6	11335.9	5628.03	7842.35	5908.47	23740.3	46281.3	5516.05	1197.16	6669.44	2903.07	4523.42	5401.21	1288.36	1677.32	10235.1	5498.61	21867.1	14513.7	17238.5	7303.68	7289.24	4721.16	4301.58	3022.43	4622.21	918.192
M210T6_1	210.077	210.077	210.078	5.67483	5.55183	5.92367	143833	88688.3	153129	246420	530793	407624	362986	178903	846402	248036	713422	366980	967575	417216	298349	89917.1	191138	204524	188592	100677	35206	357219	394082	71902.3	111897	56790.4	104008	78581.8	166042
M210T6_2	210.078	210.076	210.079	6.23408	5.947	6.3805	16723.5	16503.5	73698.8	65863.4	16674.3	129519	17328.7	12655.8	17136.2	14928.4	31605.8	85851.1	41605.4	10459.1	76157.3	58004	21141.8	13896.4	61759.9	8083.58	4408.4	10444.7	13491.3	7270.8	7330.23	9168.15	5898.71	29754.7	14209.3
M210T5	210.078	210.077	210.078	5.11367	5.00017	5.39583	1.33983e+06	1.13842e+06	1.74334e+06	1.95018e+06	1.26533e+06	1.76439e+06	1.41542e+06	1.78409e+06	3.40997e+06	2.69548e+06	2.5774e+06	2.97522e+06	2.75684e+06	1.8119e+06	1.73593e+06	1.06352e+06	1.52538e+06	1.58139e+06	1.26493e+06	1.38229e+06	388373	1.52248e+06	1.18823e+06	1.01615e+06	754202	987510	819599	924056	1.36668e+06
M210T1	210.111	210.11	210.113	1.3875	1.35633	1.4405	3687	4962.92	4968.33	5364.39	5552.83	7472.22	6320.23	5480.73	6659.38	4345.61	12078.6	13820.3	16536.6	6749.95	6083.75	5928.99	6177.93	4827.79	9424.16	5741.53	4865.3	3020.18	6556.38	6550.93	3812.91	10424.7	6827.42	5008.63	8506.67
M211T5	211.081	211.08	211.081	5.123	5.03083	5.36917	142159	61818	172348	65474	120798	333789	278041	146557	329379	150128	366616	255511	280912	80992.7	161914	123735	179643	94110.8	97391	135192	56790.5	130530	99967.6	75285.4	61877.2	87232	70728.1	53416	32702.5
M211T3	211.117	211.115	211.118	3.02833	2.976	3.18467	5112.55	5715.01	5074.57	6989.28	4751.94	8972.52	10707.8	4095.05	4783.6	13948.8	6522.61	5654.42	4317.86	1659.66	4613.22	6378.73	5042.99	3547.26	6083.28	6428.13	6192.42	3927.43	6725.07	6030.28	3112.72	6943.02	4707.24	3732.54	9575.93
M212T11_1	212.051	212.05	212.052	11.0041	10.9587	11.0717	73790.9	74280	129175	95036.2	99857.5	74644.2	83605.8	35166.6	87253.7	100410	147170	159938	134089	138444	128277	126109	77524	74382.9	64058.8	79813.9	88573.7	89329.6	76272	96229.5	90768	111260	121751	126117	153817
M212T11_2	212.051	212.05	212.052	11.3238	11.239	11.3725	3723.82	5627.95	21195.6	10184.4	13359	12450.4	9223.5	6418.29	11107	9018.45	18273	9924.47	11978.2	19506.9	8123.72	14629.6	7242.91	4177.01	4307.42	14609.7	12860.7	16990.2	19070.6	11459.9	7449.29	9217.41	9258.7	9687.88	19826.1
M212T5	212.075	212.074	212.076	5.10908	4.97383	5.43633	60315.2	72878.8	35627.2	85755.6	78546.4	175259	66253.6	75094.3	152413	122247	68731.5	107772	127768	21176.3	79937.2	19754.3	58618.8	81514.3	76029.9	73791.9	30503.8	77991.6	53477	38950.8	21966.9	42841.6	37313	42556.5	58757.8
M212T1	212.101	212.099	212.101	1.41317	1.3635	1.475	31632.4	30080.4	28679	44471.6	34223.8	52602.4	56301	17063.5	17463.8	51299.8	56890.4	18964.4	26171.5	32448.6	41403.7	34997.2	40743.3	27901.5	26167.3	28467.6	24920.4	29605	27942.5	21729.5	25694.4	18955.5	23946.7	9267.6	48926.1
M212T2	212.111	212.1	212.111	1.63867	1.58667	1.70183	17276.9	25413.7	19505.9	18402	8095.38	30664.6	24332.4	8617.56	17635.3	19096.1	2880.3	12639	18124.9	8328.83	29589.2	3842.17	27290.8	15940.5	32402.8	13431.1	9790.79	15644	18402.6	12197.8	3110.48	14736.8	13186.6	14941.1	10060.3
M213T11	213.056	213.054	213.065	11.0038	10.9702	11.1032	4223.1	4120.35	6408.74	6626.66	7671.85	5613.08	5635.61	966.128	5449.21	5747.75	9337.01	10667.2	5518.48	11368.9	6927.67	9074.17	5256.06	5755.68	4115.88	5260.57	5333.01	2143.19	5605.42	6013.25	4462.85	10003.2	9016.94	7104.03	12397.5
M213T1	213.104	213.103	213.111	1.4235	1.35183	1.67183	1970.85	1245.11	4255.25	4543.3	3840.69	7001.98	6378.6	3325.08	3329.07	6043.02	7679.88	2332.14	4012.01	2900.86	5059.58	3325.51	6948.68	5014.7	2305.65	4000.58	3995.26	4131.06	3961.93	3491.72	3272.48	3504.55	2368.59	3565.05	5904.21
M214T1	214.071	214.069	214.075	1.3905	1.34383	1.624	15762.9	15877.2	21004.7	24241.2	6921.71	18236.5	17776.4	17139.1	21603.4	14979.1	13321.2	22582.7	23403.8	15418.4	20451.2	11727.6	15612.1	11717.5	32636	23727	19044.6	12580.6	21677.3	18489.9	10434.9	28580.8	18587.9	9535.84	18386
M215T1	215.067	215.066	215.068	1.39017	1.346	1.6215	62776.7	54416	82120.5	97685.5	36395.1	77388.6	78615.1	75111.1	87208.6	61126.4	66729.3	84784.6	101431	66722.8	74840.1	44562.7	68107.9	68746.7	121567	91430.5	75670.4	59348.3	89690.2	81214.2	47240	109647	79865.5	53087.9	73577.8
M216T1	216.046	216.046	216.047	1.31542	1.267	1.3815	13187.2	14558.2	19401.2	11473.7	8690.56	9535.14	8280.04	2858.12	785.936	823.626	3437.62	4023.77	4981.72	1821.27	6795.59	1525.7	5943.1	7415.88	16131.3	4046.49	2067.2	2744.73	3836.69	2900.2	2302.11	2696.23	2113.47	2521.47	3091.02
M216T11	216.061	216.06	216.062	11.037	10.9613	11.1223	26515.1	39277.3	38752.9	30354	15656	67500.1	141831	113487	134494	159089	12807.2	14906.2	19188.9	21249.2	14841.1	6050.16	8506.32	19028	9951.97	117526	96288.2	148420	137144	127324	21444.3	20652.1	25765.2	8135.11	5925.08
M217T2_1	217.066	217.065	217.067	1.62283	1.5695	1.815	1.01059e+06	1.32316e+06	1.03318e+06	1.02823e+06	425303	1.02995e+06	786373	480151	744655	536330	16183.5	655867	830942	392180	1.68882e+06	7931.32	937463	854551	1.28193e+06	534925	429293	783680	626558	693597	23248.5	688430	656890	716946	5698.78
M217T2_2	217.101	217.099	217.103	1.68358	1.5445	1.912	83185.7	882471	77953.1	63114.6	127808	71078.2	69709.7	172480	70547.2	69937.9	115865	91731.3	451758	158033	63347.9	60604.3	58656.6	78625	83316.7	127479	132016	67918.3	58480.4	173295	76834.3	208026	100267	72999.7	58619.1
M217T1	217.102	217.101	217.103	1.39	1.28683	1.50567	182624	218467	231523	186876	187561	194491	66400.6	189516	144658	178170	39479.8	112552	146037	296773	81870	254556	298509	230499	225383	148411	130534	202636	185814	179785	249264	221378	242130	201123	159035
M218T3_1	218.044	218.043	218.044	3.07333	3.017	3.16667	1.18602e+06	1.16801e+06	1.5784e+06	1.33453e+06	1.01193e+06	1.17019e+06	833334	744125	1.55452e+06	743219	1.01471e+06	783786	668346	579951	1.2348e+06	1.01997e+06	1.12846e+06	1.03593e+06	930806	839596	324541	1.12454e+06	743853	589806	375918	319349	354189	361655	443272
M218T3_2	218.044	218.043	218.044	3.45067	3.39017	3.63633	207645	233763	421288	265278	131813	203107	143884	108916	274238	194072	179064	181153	168016	72928	206964	195327	186035	188038	120053	119003	35706	186795	114133	94945.5	68048.1	57616.5	87903	34072.8	64182.9
M218T2_1	218.064	218.063	218.066	1.86167	1.79667	2.28833	50931.6	77340.8	60345.4	54371.5	18671.7	31631.3	37182	20080.1	63019.8	28241.8	10944.6	44317.4	40488.3	16334.4	40394.6	9561.4	28925.6	39803	49508.8	20389.4	9938.1	28844.8	18991.7	31004.3	6980.53	10942.4	11886.1	17121.4	6513.22
M218T2_2	218.07	218.069	218.07	1.62283	1.5695	1.66733	87780.5	102612	83713	80946.2	38928.8	84074	69352.6	37984.3	60472.7	46298.5	8741.69	51579.5	66965.1	32849.6	132463	9430.19	77773	67236.2	110960	47134.7	35072.7	69044.3	50607.7	54288.1	8542.62	55838	58641.7	60465.9	9734.91
M219T1	219.008	219.006	219.011	1.40175	1.346	1.5445	3985.05	4896.55	4442.99	7197.98	2880.03	5994.84	5197.21	5725.63	3213.42	1437.37	2174.32	5638.76	5225.96	5711.79	5470.6	4461.05	4733.67	5425.97	7876.03	6791.82	5286.28	7425.84	7263.3	6790.49	4236.54	4093.64	6129.88	7219.44	5666.34
M219T2_1	219.025	219.015	219.026	1.93058	1.60483	2.2045	6339.18	14757	11728.7	48337.2	4979.22	29117.7	21739.6	6198.96	37766.1	14189.3	47802.3	27995.4	19529.4	35218.1	26839.8	11332.1	28240.4	19516.9	13492.5	62117.6	37882.8	26770	58372.7	17827	10679.2	23640	19069.3	36856.6	12780.4
M219T3_1	219.047	219.046	219.048	3.07667	2.9645	3.30017	35312.3	75533.1	135248	88337.5	91992.1	83201.8	59034.8	52607.6	67034.7	60327.9	75192.7	29763.1	66965.9	49216	77288.4	42830.2	81578.6	36304.7	69597.1	24150.2	26556.7	85718.3	61662.2	34047.7	16709.2	25767.9	19316.1	24856.9	32877.7
M219T3_2	219.047	219.046	219.047	3.45883	3.35833	3.6715	9840.76	17100.2	26407.5	12092.9	8159.37	10510.7	8833.18	5565.78	10729.8	7001.53	17903.9	7117.34	7854.18	6289.79	7846.94	4963.17	7531.97	4902.5	6382.89	5239.38	2158.15	8029.9	5909.68	5922.81	3462.88	2015.62	2731.29	3690.84	4008.99
M219T2_2	219.071	219.065	219.072	1.64183	1.5695	1.89283	15206.8	12553.3	12976.2	11200.9	6660.34	14740.1	13752.6	7637.16	11880.4	3221.44	1631.89	3630.23	11579.7	7620.43	22688.4	1067.48	13600.2	14208.5	19547	10297.3	6999.44	12025.3	10095.8	8861.17	2277.21	10907.3	9333.33	10295.1	1071.73
M219T13	219.095	219.095	219.096	13.4589	13.408	13.5153	179552	296153	287442	352020	143851	219259	334542	155212	289416	210073	216057	130463	225215	169836	460079	134261	199622	224333	294703	314706	327890	118385	251902	247145	64344.9	217566	190608	207720	156958
M219T10	219.132	219.131	219.132	9.9155	9.71933	10.3983	59502.2	33786.1	36492.7	37606.8	49155.9	17115.7	31023.4	15479.8	8762.65	2606.16	167952	54850.3	119045	47237.6	83116.6	192273	90280.8	157619	179492	26785.6	34375.8	5548.63	35097.5	42931.1	35267.4	127483	103589	58691	70319.7
M220T3	220.041	220.04	220.043	3.08192	2.998	3.497	32395.7	54280.6	76381.7	66073	39385.4	60215.6	30040	34244.2	78183.5	23630.3	36347	36637.5	24785	30194.7	52934.4	46814.8	43835.8	51048.1	31197.1	40704.9	13006.8	42765.6	22800.2	17409.2	18864.3	14300.3	19137.7	16373.3	20624.2
M220T2	220.042	220.04	220.043	1.62183	1.58667	1.67183	8102.61	9195.09	10560	8147.98	7849.77	3357.3	4683.63	2943.43	4160.41	2286.05	2993.53	4353.73	4130.56	4386.45	3767.52	2550.58	2463.34	5723.87	3786.1	5670.81	4235.1	4668.16	5034.48	5611.52	8188.96	4503.7	4099.76	4128.35	3966.91
M220T13	220.099	220.096	220.099	13.4652	13.3932	13.5392	16452.8	30715.7	24023.2	30850.3	13326.1	13730.3	26174.5	12654.6	19187.2	11409.4	13304.8	8958.33	26555.4	10911.3	38071.9	14907.4	17730.6	21771.7	11644	18182	15889.9	12287.8	16312.7	32079.6	8169.1	14413.7	14764.3	19378.5	14251
M221T16	221.017	221.016	221.017	15.6302	15.5345	15.7882	48975.9	74838.9	93745	86495.5	22147.6	82729.4	79785.3	57042	122963	49143.1	41344.9	25083.8	39629.3	28412.9	43393.7	14155.2	37384.7	54760.5	41587.7	69394	76685.3	40343.9	105506	30998.3	32237.1	45801.7	27238.7	43876.7	22016
M221T2	221.04	221.039	221.041	2.39508	2.292	2.5155	14004.4	33066.6	29128.1	27600.4	17701.4	151533	138043	79307.8	160565	133339	122690	117031	115326	80174.7	27590.9	27332	21522.3	26848.1	17718	110383	97087.1	110806	63923.1	109155	44056.3	58377.5	40366.4	54294.6	55903.7
M221T11	221.111	221.11	221.112	10.7177	10.437	11.1503	798336	611814	950491	1.0123e+06	818738	294054	100037	230499	367024	126999	750495	809967	548603	110676	743725	1.17379e+06	908100	1.67126e+06	1.53834e+06	115636	58110.1	36209.6	193378	181801	106474	440880	347327	138903	772275
M221T10	221.111	221.111	221.112	10.2889	10.2137	10.4155	136423	180865	218113	154825	142161	99181.1	58843.9	30300.9	16522.1	7921.23	95342.7	91905.5	89547.8	7584.84	220723	116300	237175	191093	180441	40003.5	43508.3	11926.8	31320.7	34691	112386	126389	105045	102230	109864
M222T11	222.118	222.114	222.121	10.6747	10.6195	10.8782	30278.6	38073.6	51436.6	43110.6	41822.4	13172.8	18722.3	10464.1	10880.8	7886.61	23856.6	61091.7	19946.5	50910.5	93967.8	77477.7	84246.2	139615	95145	9978.08	8236.78	4761	10518.4	10374.1	27223.3	13693.6	13809.5	24275.8	17262.5
M222T10	222.131	222.129	222.131	10.4665	10.3685	10.6222	50574.5	35103.5	79056.9	52466.4	80472.9	7083.18	9127.16	3416.74	6127.47	5078.64	93131.7	100723	63654.6	80895.1	85592.7	54212	79071.9	78849.3	77701.9	5642.47	6684.7	2748.93	4924.46	6206.58	64137.6	65139.3	62617.9	75266.2	100644
M223T1	223.047	223.045	223.049	1.41158	1.36033	1.49283	4021.39	6156.73	9388.54	10967.7	2974.22	4439.85	4325.24	7736.3	9162.07	6139.58	1989.69	6542.96	4748.75	2658.07	4612.18	1480.1	3473.24	3026.68	10651.6	7975.69	8653.93	5001.47	6960.28	6111.82	2044.85	7347.58	5869.04	3641.13	3167.63
M223T3	223.092	223.091	223.093	2.615	2.5755	2.7005	60099.6	55519.7	52651.2	69712.6	67939.7	54281.2	35514	13543.1	15077.4	36356.3	210762	69475.8	55544.1	53922.2	59745.6	124087	138298	55934.3	76492.3	31596.2	13137.3	60536.1	66069.4	68908.3	63889.4	51987.5	39928.5	34614.7	149165
M224T3	224.095	224.094	224.096	2.61567	2.5755	2.7005	6170.25	6220.29	3498.16	7456.14	8856.81	4675.19	622.793	467.232	1564.63	2057.93	23834.4	6196.68	6659.98	5326.62	7813.81	12535.3	15540.6	5164.07	10146	1797.18	3827.52	3955.15	5457.87	7927.38	8143.68	4503.24	3309.89	2461.2	14879.6
M226T11	226.036	226.035	226.037	11.2053	11.0572	11.3933	19356.9	43283.9	49511.6	52303.8	55988.8	39466.2	38209.8	11155.8	28845.5	34078.5	28154.8	40861	44719.1	42004.9	94190	93868.8	44041	51563.9	124065	17599.1	20528.7	18019.5	28465.6	30398.8	24536.1	39240.8	52919.5	24647.7	26637.3
M227T7	226.95	226.948	226.951	6.672	6.5905	7.00233	1028.38	3670.6	2441.44	6176.9	2006.09	45604.5	30245.4	3851.01	18949	10566.9	321701	241543	286448	50651.5	34087.4	12930.3	24329.6	9540.68	31103.9	7675.73	3543.3	7329.32	11471.3	13977	8926.32	30806.9	23819	32420.8	142361
M227T5	227.077	227.076	227.082	4.826	4.727	5.03233	36506	25702.5	23391.9	32885.4	43263.7	25869.2	12625	9632.53	1872.21	3956.99	32910	9193.04	9275.97	2774.21	25514.3	13460.3	35596.8	24360.9	27827.4	15211.3	11559.9	10791.8	8957.23	16972.5	15914.9	11900.9	9005.27	4957.46	26679.3
M228T11	228.025	228.024	228.027	11.0127	10.9368	11.1375	7883.67	6469.06	12606	5466.23	10579.8	5663.18	4121.14	3629.49	6100.08	6898.06	16392.8	13314.4	12920.1	14440	17247.7	15406.1	9236	8888.42	4931.42	6510.77	8763.44	6815.8	7385.28	6177.17	4759.84	6450.66	8821.25	10750.3	22648.9
M228T2	228.083	228.081	228.096	1.69092	1.50133	1.976	13409.5	10760.9	11523	15796.4	10645.8	10765	9786.99	8969.68	5725.14	11064	9994.53	4461.3	5172.18	4378.04	17114.2	3854	3862.13	9050.28	9796.98	6812.54	10559	9086.85	4241.1	6565	8979.89	1786.56	4944.7	4403.88	7479.22
M228T3	228.096	228.094	228.096	2.54517	2.50817	2.71317	13176.7	12290.9	13386.9	15715.8	11852.8	5810.16	1195.88	2628.08	2628.08	6134.38	19470.8	5829.69	7530.99	7849.68	12439	14078.6	24689.4	12284.5	16994.9	3285.51	3285.51	1698.18	9233.58	5495.78	14787.1	6335.86	5151.47	1825.95	12337.5
M230T12	230.077	230.076	230.077	12.3068	12.168	12.3595	223500	305614	389550	389440	210171	1.75173e+06	1.69187e+06	1.21779e+06	1.54437e+06	1.72318e+06	164169	109869	197010	166826	175698	60839.9	138036	153036	183001	1.44975e+06	1.56826e+06	1.38727e+06	1.79562e+06	1.7858e+06	130990	194056	176961	245429	74548.5
M230T13	230.077	230.076	230.077	12.7562	12.6368	12.841	24167	45118	38474.2	40710.7	26911.6	245115	445383	258965	336493	146969	21461.7	20016.7	27594.7	12082.8	13307.9	9224.27	15686.2	23994.1	22048.2	127985	212359	282117	366945	330602	30312	9983.7	16652.6	21044.3	9627.96
M232T6_2	232.059	232.058	232.06	6.27917	5.95333	6.65683	32806.1	68612.6	20473.2	40201.8	28859.9	81754.5	32290.7	54464.4	62154	56708	191690	48701	188853	54849.1	32326.5	83974.6	17254.9	25053.4	31117.2	186652	19031.1	35885	27305.2	17925	17897.3	14114.7	11856.2	22671.7	14425
M232T6_1	232.059	232.059	232.06	5.70733	5.57133	5.87383	733262	298577	549948	751838	211474	889484	1.19508e+06	527465	926268	504463	616844	749236	1.46069e+06	837639	492398	336206	637718	592539	447635	479284	280875	366584	689353	584202	388274	339783	265057	420075	173887
M232T5	232.059	232.059	232.06	5.12892	5.00983	5.32667	4.75941e+06	5.06074e+06	5.43875e+06	5.37209e+06	4.39624e+06	9.48338e+06	6.60732e+06	5.68668e+06	9.61594e+06	4.64448e+06	6.95251e+06	8.29429e+06	6.76258e+06	5.19773e+06	5.13669e+06	4.31298e+06	4.92806e+06	4.68665e+06	4.78913e+06	4.83398e+06	2.72611e+06	5.48876e+06	4.21048e+06	4.00204e+06	2.92648e+06	2.24885e+06	3.04821e+06	2.21627e+06	1.84058e+06
M233T5	233.063	233.062	233.063	5.14575	4.9865	5.40683	426986	454631	488817	481206	134865	672198	588235	493340	688320	118751	594088	584777	621357	90430.8	511762	378374	429969	427620	409469	441014	83375.6	449429	145849	194184	268428	311569	268362	323077	414198
M234T3_2	234.017	234.016	234.018	3.44075	3.32467	3.57783	49057.6	22480.8	28309.1	15661.8	31986.5	14085.9	22798.8	12945.4	16227.9	6766.91	13629.2	12303.3	11580.3	5321.44	5482.63	28947.4	16155.8	15080.8	10861.4	19199.7	4630.85	9864.9	22064.4	11080.6	5247.35	15211.6	6164.21	5341.46	7981.11
M234T3_1	234.017	234.017	234.018	3.09667	2.9805	3.24317	185180	171848	187223	189066	175024	93434.7	31711	43366.8	156466	63566.8	70289.9	58428.6	50024	55155	195255	166100	187097	130602	160365	37029	29976.6	75756.7	48995.2	73466.5	57056.6	28262	51593.8	31381.2	63897.9
M234T5	234.057	234.056	234.058	5.14425	4.946	5.396	219646	264628	106261	128787	203504	363458	325732	101314	449817	303091	352441	293823	398703	82466.3	97207.6	236906	213880	102628	96670.5	218464	126454	235924	195010	69025.8	172819	181378	161392	48668.1	197781
M234T6	234.057	234.056	234.058	5.67217	5.5975	5.75333	21794.7	18497.1	21515.9	23434	17974.5	34139.8	33283.6	26909.6	33507.9	26906.1	28357.5	24263.5	32489.2	21849	20571.9	16399.7	16983.7	17262	16361.3	18819.5	12575	18502.6	17078.4	16411.5	9995.27	10843.5	12308.6	18123.5	11885.4
M234T1	234.082	234.08	234.083	1.42008	1.3635	1.475	50923.6	39051.4	48545.8	47316	62475.6	23844.6	29444.9	26695.5	7943.57	27385.4	16220.7	8843.36	9923.22	13079.5	23752.7	32566.9	29492.7	23887.8	18306	28671.5	34284.9	21890.1	25130.1	17015.5	21359.5	10018.8	13969.3	9877.31	18539.7
M235T23_2	234.937	234.937	234.938	23.3793	23.3602	23.3967	63694.9	67315.5	64652.2	113606	74710.1	67545.8	62875.2	112097	80068.1	93556.8	65597.2	99736.4	74533.1	74859.2	80985.9	123259	62180	70786	55791.9	67429.4	59098.9	75937.7	112946	65910.5	122194	60570.8	66488.1	72862.7	63685.5
M235T23_1	234.937	234.937	234.938	22.9848	22.912	23.0458	265924	152835	280391	278704	283820	108344	280228	266519	114639	256378	413211	98284.2	108702	117175	266348	95332.2	265987	258898	269647	281790	418679	99265.6	301795	97284.4	277787	120179	159943	253810	277767
M236T16	235.514	235.513	235.514	15.6102	15.4927	15.8472	11145.9	14397.8	16985.6	12497.4	10326.1	17723.9	25606.9	38213.7	34862.8	93379	10896.2	16850.1	15121.9	12648.4	11219.9	6344.2	7960.29	22444.6	10576.4	10711.5	14369.6	39561.5	15106.9	68485.3	20510.6	10919.5	13036.9	18697.8	3805.51
M236T23	235.937	235.936	235.938	22.9777	22.928	23.0508	22413.3	41444.2	24054.4	65044	17331.7	22499.3	26133.9	21463.5	42652.8	18102.9	22346.1	12968.3	22633.7	37954.7	22730.2	17725.9	12952.3	26043.9	23228	24885	27622.8	20352.1	45269.2	17297.4	13872.5	21355.7	17591.5	19040.1	14219.8
M236T1	236.112	236.11	236.112	1.31942	1.26117	1.60867	51317.1	30613.6	37546.7	58010.7	60368.1	85567.9	112671	23594.2	32467.4	74336.5	64641.5	17581.5	27637.1	46728.9	54305.6	38065.4	46420.7	26723.6	18849.9	51414.5	42306.1	51675.5	52552.4	34723.1	40908.1	12645.3	17890.7	13523.1	89372
M236T12_1	236.147	236.146	236.149	11.9343	11.8318	11.9915	1.10559e+06	2.03233e+06	2.15566e+06	2.60357e+06	682680	23568.5	8178.58	5408.63	9717.37	5805.6	619959	852777	1.07492e+06	672010	1.45384e+06	399107	885532	1.42177e+06	1.41932e+06	6617.2	2151.91	6617.85	5559.38	9148.06	97768.6	701578	650195	566280	446345
M236T12_2	236.147	236.146	236.148	12.4162	12.3142	12.4933	240700	205298	258241	223406	111211	4060.25	3310.57	2019.92	3677.38	3798.14	73836.1	72905.1	82374.5	159619	211832	92989.4	53758.8	120315	305847	2891	2100.09	3179.91	2231.67	3625.76	29941.4	42359.3	87191.1	135159	46157.6
M237T12	237.15	237.15	237.151	11.9325	11.8318	11.9762	136849	215822	244227	265947	65612	5222.82	4134.56	4218.26	4066.48	4658.99	68144.7	89388.1	131264	89830	184604	26933.5	55735.9	146736	136838	4725.42	3841.68	4037.15	4378.99	4215.62	51283.4	65141	94002.9	48768.4	30818.9
M238T11_1	238.043	238.042	238.044	11.0202	10.9505	11.1202	226454	325250	263780	218569	146992	661986	659978	310777	908083	878331	69400.6	176896	162481	256739	95639	47361	49478.6	119752	45052.4	721367	676219	967581	706343	865254	214296	153904	235748	296492	40328.9
M238T11_2	238.043	238.043	238.044	11.475	11.3243	11.6145	51370.4	28426.7	37946.7	44119.8	13190.4	159582	107512	104399	64535.2	21694.2	17810.8	24236.5	21755.1	5580.86	8362.21	4372.89	10528.3	20694.4	18469.8	163522	118136	62496.4	199587	56274.1	9352.98	44095.6	10041.7	12884.6	5747.88
M239T11	239.047	239.045	239.047	11.0203	10.9078	11.1202	13934.6	19419.1	16189.6	13950.4	8842.68	36438.7	42071.5	37354.3	28752.8	51595.6	4047.37	7428.26	7360.04	13454.7	5791.34	1913.8	2090.69	7596.74	2618.15	49843.2	47790.9	26866.9	33118.3	47750	8773.08	6271.65	14563.4	20386.1	2437.69
M239T3	239.148	239.146	239.151	2.80433	2.03017	3.41017	18135.2	19870.2	17512.5	13411.5	23579.6	18485.7	24593.9	23747.9	20114.8	22441.3	64192.4	22907.3	23251.3	24097.1	27103.6	23080.5	33641.8	26103.5	17153.3	24935	26125.4	17919.4	26772.6	23543.6	30657.6	23206.3	20487.5	23490.2	27609.9
M241T13	241.077	241.077	241.078	13.4632	13.4092	13.5322	17428.9	57172.9	63043.3	72752.4	24277.8	52105.9	70684.7	39461.1	39614.6	37161.6	22646.4	31288.6	52111.3	26680.3	85984.6	24962.3	30258.3	42686.9	48796.9	70124.8	41387.7	13386.8	62374.9	42059.8	8517.32	47729.5	41580.5	44918.2	20444.5
M242T13	242.08	242.074	242.081	13.4503	13.3903	13.5085	4046.19	5577.77	4415.77	7480.88	2669.45	3809.09	4863.73	3376.93	3091.74	3845.84	1963.13	2873.16	3377.66	3340.89	6470.49	2081.54	1560.89	2448.92	2423.02	6649.33	6309.92	2171.51	4110.98	5245.24	1621.74	3618.1	2403.06	3009.91	1832.04
M242T2	242.281	242.28	242.281	1.96725	1.905	2.183	2395.67	9290.98	13758	7645.16	3112.66	7492.22	1935.99	1261.85	5742.21	1320.72	4234.48	528.082	4886.91	1486.66	2222.43	7101.73	10337.8	2355.14	9960.27	4813.62	9694.34	1513.61	1333.32	6795.24	7447.34	20369.5	1770.76	1149.08	6108.78
M243T5	243.051	243.046	243.052	4.84142	4.72233	5.01267	10702.7	8139.17	4832.67	13386.3	13381.6	5189.81	9069.37	3369.93	2337.74	1759.59	4004.64	2058.84	4464.47	1921.38	8120.67	5928.54	3620.75	9920.28	6753.24	6555.21	1850.41	2991.25	8244.05	4076.5	776.785	7108.56	4650.46	2624.88	6598.5
M243T11	243.093	243.092	243.094	10.6742	10.5248	11.0353	150599	110453	103591	52767.1	102951	52314.7	48756.4	18081	14092	24667.2	231130	69366.5	66678.6	55001	278634	132725	118238	208225	268173	20578.8	18410.6	14518.6	22711.7	19802.9	38170.6	55978.2	25047.8	48314.3	46944.4
M244T2	244.077	244.076	244.077	2.17458	2.1405	2.20233	279122	250799	213363	319389	204713	390230	357033	103922	57619.2	166353	309445	239574	317064	262842	334159	394766	578274	321813	423235	313882	207904	199702	409894	391990	299978	351409	299362	274563	200542
M244T3	244.077	244.075	244.078	2.509	2.4755	3.092	71161.8	60470.4	51083.6	59251.9	49129.6	96740.1	95412	22757.5	9153.08	80133.9	82796.5	64078.6	81635	76662.1	82153.2	9853.82	7897.54	1445.42	87924.8	71884	54021.1	57817.7	97375.1	66174.4	89770.4	80869.1	78919.8	77566.4	77850.9
M244T14	244.092	244.091	244.093	13.7673	13.5405	13.8723	69345.1	95460.9	143969	154991	37629.9	1.26085e+06	1.55292e+06	681666	1.3491e+06	1.23648e+06	60545.3	56213.6	47335.3	54298.3	68916.4	25147.2	21020.5	62736.6	84213.9	1.094e+06	1.07922e+06	981850	1.37557e+06	1.24442e+06	34189.1	75284.3	49470.8	48007.1	23903.2
M245T2	245.08	245.079	245.081	2.17333	2.121	2.20483	39264.2	35754.5	32382.1	42718.1	32131.6	40706.1	39488.5	23217.8	15532.8	19841.7	33462.6	27499.7	41140.2	37950.9	46807.9	44969.4	67093.1	47481.3	53947.3	41815.5	29168.9	32557.6	46209.3	45593.2	36165.9	48921.4	41572.3	34497.4	22705.3
M246T2	246.081	246.08	246.083	2.17325	2.11767	2.239	4519.23	4319.84	4344.39	6686.97	3622.73	6745.02	5165.78	3241.56	1189.06	2802.09	4887.7	4564.47	5258.31	5415.29	4458.04	6648.38	10884.1	5575.69	4467.64	4394.45	5128.45	3520.17	5702.44	6327.58	5659.66	4837.37	5889.02	5334.3	3117.06
M247T7	247.055	247.055	247.056	7.48417	7.416	7.79433	18353.8	28836.7	22309.2	29024.1	23386.3	110551	90869.4	46507	65718.4	82478.5	8670.68	16744.1	27141.3	12368.1	20045.5	11598.1	22356.6	23005.8	24390.8	58372	50801.5	37573	70913.5	56496.7	8354.03	18586.8	9713.67	11795.4	12372
M247T1	247.077	247.076	247.078	1.45783	1.41767	1.621	4646.4	3396.62	5033.66	3673.94	5123.86	124373	80068.9	35028.2	64115.6	69211.1	22740.4	16715.2	23798.4	20258	2161.24	3739.49	3409.62	2634.58	3591.73	35117	31165.1	43056.7	51284.4	44041	5230.67	7969.55	6101.17	17070.7	7498
M248T6_1	248.033	248.031	248.034	6.33117	6.16683	6.47233	3972.76	2142.84	5101.44	2956.48	5676.83	9520.07	22987.7	4960.96	36858.1	7217.34	35119.9	11879.2	6714.94	4769.08	8203.84	7181.61	5421.56	6080	13266.8	4254.24	1152.37	2562.61	4991.22	4202.88	2244.52	2715.64	2602.63	3295.46	4849.73
M248T5	248.033	248.032	248.033	5.14483	5.03533	5.3245	892751	394881	880414	992523	742003	1.22076e+06	949653	920974	1.21869e+06	789234	1.05248e+06	1.1357e+06	1.24e+06	739436	829171	664043	881571	824914	813914	838917	483383	802866	713408	702693	486992	617454	147067	529225	708050
M248T6_2	248.033	248.032	248.033	6.059	5.8965	6.16067	16914.2	9801.52	18548.6	13775	7449.16	14886.2	32422.2	22393.8	15312.3	11791	32614.9	22346.8	14655	12828.4	9842.63	8744.23	21206.7	9213.61	13351.1	9983.47	2911.4	7272.95	7804.26	11558.5	10442.2	6610.55	5748.89	4880.59	10312.1
M248T6_3	248.033	248.032	248.034	5.70417	5.5675	5.87017	44059.6	56143.7	32968.5	34907.6	61987.9	76254.7	111713	59086	75542	60775.2	94162	66558.8	83179	56299.4	74614.8	23607.9	45230.3	44956.8	150377	55078.2	23822.7	33477.2	46760.3	48449.2	34246.4	26577.2	35830.5	38835.5	71743.1
M249T5	249.036	249.035	249.037	5.15683	4.96417	5.41933	76831	17378.9	78660.7	20419.1	62798.8	93438.6	107726	16158.3	48257.2	71391.3	117215	97492.1	21789.9	19513.3	69133.7	54295.3	27225.7	24581.2	28827.3	20022.8	15777.8	17128.2	22527.4	54505.8	31814	59561.4	43760.5	31401.6	24889
M250T5	250.031	250.03	250.031	5.1545	4.9635	5.46367	98539.3	111201	61654.9	38230	99753.9	139087	153743	130585	102771	21767.4	122005	114877	51540.9	78760.4	32786.1	23116.7	22223.3	101466	95527.5	109121	58119.2	43970.7	30647.5	13501.4	24145.9	80645.2	17871.2	30125.9	82920.5
M250T2_1	250.078	250.077	250.078	2.409	2.3745	2.726	15164.9	15780.1	15852.3	24287.1	12835.4	23219.6	21760.1	29094.7	8738.31	14838	158130	44980.9	71251.8	35604.9	20820.8	12541.9	49937.2	20325	33435.5	10369.2	11738.8	16501.6	42889.2	40734	54544.7	40360.7	20250.9	19645	20089.1
M250T2_2	250.091	250.09	250.092	1.95367	1.89917	2.23717	11004.7	20068.8	19235.5	15452.2	14537.8	8542.82	9421.14	7724.68	8647.41	11358.1	14176.1	11498.5	11934.8	13092.6	13301.4	10761.7	11306.3	20669.7	12996.5	10615.4	6689.14	10066.3	11176.5	8043.15	15044.1	10955.8	14439.4	8716.32	7742.67
M252T13	252.058	252.058	252.059	12.7473	12.5772	12.8385	44117.1	30705.9	47055.8	62529.6	12362	421771	597319	292475	476725	200304	22245.9	39563.6	89503.6	33425.4	22995.1	16462.9	13812.1	20516.5	22224.7	319504	143087	476503	388066	404907	22293.8	18413.8	42624.5	91771.3	38964.2
M252T12	252.059	252.058	252.059	12.3158	12.1497	12.3595	400843	579169	604360	670979	339103	1.63493e+06	2.76312e+06	1.85932e+06	1.04432e+06	2.21929e+06	352491	346602	399809	324499	378336	164853	311799	316800	371726	2.36533e+06	2.09015e+06	2.13868e+06	2.69169e+06	2.55514e+06	280830	266355	359849	398712	157367
M252T11	252.071	252.068	252.072	11.188	11.1163	11.4963	2512.47	2743.57	5702.97	4616.04	3450.48	24309.7	13019.7	3936.62	9183.69	29008.1	21870	19115.9	13467.6	18993.6	11604.2	10272.2	15976.5	3621.48	2838.5	4658.18	10427.3	4843.82	9993.39	11533.6	6359.55	7048.86	5975.88	10028.2	30002.2
M252T1	252.106	252.104	252.108	1.32183	1.2785	1.51267	62902.4	61824	50866.9	92317.8	60953	103302	137390	43232.1	41508.7	85767.7	148275	37852.7	52142.8	51795.9	89333.8	67273.8	84057.9	46891.8	50555.6	59217.5	57167.5	55789.4	62882.9	47623.9	61480.8	37497.3	31579.1	32358.1	94377.1
M252T2	252.107	252.106	252.108	2.04925	1.8395	2.27217	15789.5	15253.4	20856.4	19535.3	25059.8	32600	22644.2	3090.1	2376.58	30480.5	44477.8	16871.7	18841.1	20263.3	18123.5	38988.5	40824.6	19424.9	21571.3	8508.39	5069.34	9588.34	21999.5	20260.8	28214.4	18163.2	14070.8	11742.6	182499
M253T12	253.062	253.061	253.063	12.3108	12.1088	12.3787	30831.6	33998.1	30825.7	31432.7	17236.6	198312	212126	136273	131118	63167.9	16540	16403.1	40667.5	20612.1	26125.3	15054.5	24208.8	10349.5	17508.2	204284	140881	162775	62323.5	120172	23081.9	29450.8	31558.5	33364.9	12097.5
M253T1	253.109	253.107	253.11	1.3215	1.2785	1.37033	7535.57	7984.94	6561.59	8878.59	7076.17	13071.3	13590.1	4469.11	3429.08	11243.6	19177.2	4738.75	7894.57	7100.69	11524.2	10979.6	9766.15	5839.23	7450.85	4746.65	9786.55	6663.55	7683.3	5126.8	8655.14	4766.57	6571.47	5275.16	11434.4
M254T11	254.017	254.016	254.017	11.0381	10.9505	11.1565	47833.9	70629	70598	65975.8	34018.9	179906	201629	131672	223100	176685	22347.4	21776.6	42252.3	37235.9	28881.8	9770.69	23446.8	28415.5	22203.7	190162	121231	127323	180576	122391	27518.1	37582.7	44528.6	50180.1	9085.42
M254T1	254.027	254.025	254.028	1.48308	1.45517	1.60083	6083.59	4983.96	7459.4	8069.95	3886.33	4128.79	3828.05	9162.95	6735.25	3100.79	1978.85	3220.61	3296.78	3905.17	3757.48	3187.94	3385.76	4753.75	5739.49	6610.56	9064.57	4355.04	5484.38	5749.02	4179.5	5351.77	4830.74	5252.88	2794.64
M254T12	254.063	254.062	254.064	12.2776	12.1312	12.6195	3676.33	7614.82	3861.41	3672.64	4154.88	16470	18708.9	11274.7	33497.4	27838.6	1846.64	4273.37	4957.14	3334.18	2582.83	1563.72	3398.39	3412.44	5660.95	14296.7	29590.1	15140	13692.1	37733.9	3344.23	4070.06	2304.25	4820.98	2528.37
M256T24_2	256.26	256.259	256.261	23.6737	23.2655	23.9357	20779.2	26993.4	16808	19407.2	20067.3	16016.3	17995.1	24056.4	20773.1	20750.1	30472.4	14480.4	23464	79882.9	17998.6	18525.2	20133.8	21980.9	15477.7	42321.2	7971.31	19735.3	3646.61	19963.6	17872.7	84197.9	20387.6	19856.8	31025.3
M256T24_1	256.26	256.259	256.261	24.415	24.098	24.9158	16375.1	17319.7	15738.1	15252	36172.6	24168.8	14601.7	18771.7	14288.5	12513	14463.9	21030.7	14187.1	13056	13318.2	19821.1	15745.6	16156.5	16662.8	18725.2	16085.6	12013.4	16677.1	15207.7	24257.5	17796.1	13588.8	12791.5	27897.5
M257T13	257.051	257.05	257.052	13.4581	13.3925	13.6445	5055.61	8267.92	3889.62	13473.2	1528.8	3177.94	9961.46	3523.96	7526.92	5101.32	2444.02	4283.46	5505.8	3288.38	7069.97	3159.17	3561.31	4540.47	9377.05	7032.53	6578.46	3368.01	6322.44	7774.28	2411.6	5789.7	4646.15	2366.21	2806.97
M257T2	257.072	257.071	257.073	2.05617	2.01617	2.342	104094	80868.8	224508	92673.5	84843.7	44629.7	35153.5	8413.68	20500.2	24384.8	28728.3	16960.1	12257.1	14177.6	112043	71023.6	77988.8	119774	68078.2	49005.2	33396.9	37117.3	86385.7	101207	27875.4	32551.5	13528.8	9075.93	48018.9
M258T2	258.092	258.091	258.094	2.031	1.84167	2.29217	126241	132681	118757	142330	58036.3	213241	183216	50330.6	47267.1	103317	8709.32	104851	153818	103991	191060	9854.24	201466	121350	192008	150544	91821.3	117455	200800	188911	14150.9	145693	130524	134035	5785.85
M258T16_2	258.107	258.107	258.108	16.1152	15.9898	16.1927	456786	941638	680651	263301	427694	907249	971665	535884	2.09408e+06	993041	170755	287297	323351	296860	354689	51561.4	216533	165770	610679	736150	665375	1.24622e+06	798960	1.7239e+06	388085	120587	300709	301002	266861
M258T16_1	258.108	258.107	258.108	15.646	15.5618	15.6645	1.85015e+06	4.13272e+06	4.01547e+06	3.77307e+06	1.64754e+06	7.00967e+06	7.06358e+06	5.5385e+06	7.01095e+06	6.75711e+06	1.60171e+06	2.48957e+06	3.10972e+06	2.23401e+06	2.64632e+06	1.02786e+06	1.65043e+06	2.37899e+06	2.30219e+06	6.42241e+06	6.97782e+06	5.12406e+06	7.13781e+06	8.81284e+06	1.73755e+06	2.13361e+06	2.38977e+06	2.36429e+06	1.00344e+06
M258T12	258.128	258.128	258.129	11.9401	11.8343	12.002	43721.6	56099.6	75384.7	52486.8	5837.86	3433.71	3325.65	2381.26	3370.7	2606.51	25021.4	39631.3	49263.9	31815.5	69334.3	14380.8	16051.3	45035.8	33238.7	2940.09	2587.89	2922.46	2818.91	1903.4	10047.4	18972.8	30421	23179.3	15419.3
M259T1	259.023	259.022	259.026	1.409	1.37017	1.6055	11862.3	11847.9	19862.8	20550	1486.53	12210.2	13369.3	20889.8	19443.9	9485.92	8783.65	18625.3	19942.3	9181.46	11369.3	5370.17	9624.24	10568.8	20634.5	20803.5	18753.1	10862.3	17974.9	13139.4	6671.3	19270.6	15563.8	12954.6	9086.82
M259T2_1	259.096	259.094	259.103	2.03167	1.926	2.23433	14123.1	12734.3	12267.5	17401.8	10388.2	22966.4	22778.9	1762.38	4565.67	11112.9	631.537	9781.28	16812.7	11159.7	20535	3552.73	24630.5	12635.4	23057	15845.5	10404.1	12083	20573.5	19982	2453.39	19155.1	16904	15288.7	2468.77
M259T2_2	259.101	259.101	259.102	1.63892	1.58717	1.80367	24764	25228	32744.2	36142.3	30892.8	3879.12	6483.58	3128.5	10407	6081.91	3430.75	4419.82	3027.84	3046.49	28041.9	23601.7	10288.7	18942.5	19709.3	14553	18165.2	11932	11671	20682	9029.22	13624.7	16073.9	20559.4	56649.2
M259T16	259.111	259.11	259.112	15.6382	15.546	15.7802	204207	328535	375771	386286	183196	701899	532241	461755	714455	614149	106533	92303.2	336473	240005	229879	91288.1	192690	249590	248431	531738	727491	504690	439693	724677	179806	202074	162624	212474	98268.1
M260T2	260.051	260.05	260.052	2.17267	2.12533	2.22617	9729.23	7423.8	7870.27	6263.83	7451.9	11950.7	13279.1	3921.67	807.332	5624.69	10992.5	6430.5	9036.47	8169.36	10340.5	10909.4	15856.3	11029.3	12520.7	10966.8	7615.77	7151.66	13859.6	13265.1	9575.01	11948.4	10131.8	8837.85	3958.4
M260T16	260.112	260.112	260.113	15.6394	15.4863	15.8562	16789.5	65424.5	66666.7	68214.5	16022.8	66425.2	121549	83917.3	127098	45005.6	23796.9	22247	28727.3	32521.7	37887.5	15402.2	14385.8	40550.9	34944.8	90451.8	110216	89876.3	120557	63388.9	21390.1	29173.1	38911.6	14945.9	14825
M261T1	261.02	261.018	261.022	1.409	1.34383	1.53933	4156.52	3165.14	5364.13	5899.91	1722.8	3541.66	4851.86	9084.01	5056.58	3576.77	1360.8	4855.27	4723.44	3331.09	2152.51	422.771	2106.4	4658.96	6665.37	5956.76	4868.83	4672.45	4361.1	5510.66	2507.57	3381.9	3977.62	5736.43	2165.3
M262T16	262.137	262.137	262.144	15.9302	15.5967	16.1257	1929.9	15534.1	16484	33821.1	43557.4	70289.4	92018.1	34402.9	12819.4	54267.5	60315.3	51324.3	85288.2	32809.3	22714.8	21560.4	59345.9	15732.5	14608.5	151878	15965.7	57847.6	392063	322337	35531.6	67554.4	17445.2	13799.7	112701
M263T8	263.157	263.156	263.158	8.4865	8.36517	8.616	6833.76	7765.08	9538.65	5250.14	1647.22	14355.9	6909.94	52181.1	88101.1	6084.99	25704.7	35466.5	31377.6	23315.3	2008.44	4496.1	1754.41	6315	5715.21	25720	22270	21939.8	23221.9	38644.4	2713.56	8060.19	14112.3	11261.3	6568.88
M266T2	266.072	266.071	266.073	2.3595	2.34117	2.42583	15849.6	13862.6	24943.1	33230.8	11289.8	2748.66	906.024	10197.5	2639.78	2748.66	27841.6	17314.6	15472.3	11412.7	34480.4	10475.3	15779.2	24197.8	20552.8	2265.97	5043.64	3810.77	4941.94	6802.3	21024.1	6135.77	3285.61	2176.14	59083
M266T14_2	266.074	266.072	266.074	14.2469	14.2123	14.4517	6445.94	9002.31	2487.37	9528.71	5194.33	86371.9	252868	46756.6	192020	120610	5609.64	8899.79	4709.05	4207.56	6259.64	3466.54	4368.59	5418.36	5256.41	194031	55477.4	117078	114437	106214	4694.61	5525.53	13907	7115.68	3140.45
M266T14_1	266.074	266.073	266.075	13.7657	13.6635	13.8273	53958.2	81883.4	109052	126142	66867.5	1.14216e+06	1.11776e+06	575420	962308	750247	58990.7	47267.4	82692.7	56956.8	66596.1	32838.6	22255	32524.1	66434.7	878419	353682	761933	1.08645e+06	1.13196e+06	39518	61496.4	44389.3	46418.5	32303.2
M267T2	267.056	267.056	267.057	1.50475	1.44983	1.54517	147859	140372	139050	131151	136106	176660	146591	135001	123647	90085.9	94699.8	91365.6	84060.4	89514.8	170507	161049	205111	210764	168163	144381	129820	115874	171336	158808	125498	119432	116274	102115	117659
M268T12	268.032	268.032	268.033	12.3118	12.1497	12.4155	29625.7	61043	31627.4	35734.7	36626.8	163402	311459	92421.7	252675	202269	20398.9	23490.8	45429.9	30386.9	41553	18241	15539.8	19778	32158	236150	227168	144182	293436	268972	11016.2	39738.3	25578.5	26702	19771.1
M268T22	268.038	268.037	268.039	22.1112	22.06	22.4313	18953.4	37721.3	31503.8	32276.6	22899.6	16890.7	21287.1	8663.92	9769.3	14923.2	28379.2	29802.5	18070.6	14380.2	28307.9	12541	24441.2	18599.6	33263.8	15981.1	9852.44	14790.9	21580.1	17371.9	10272.7	34076.5	27434.9	19964	33916.3
M268T2_1	268.06	268.059	268.06	1.50117	1.45917	1.68817	15017.9	14181.1	14444.6	13972.7	14598.9	17518.4	16292.4	15011.3	13763.2	10694.5	7021.06	11642.4	8918.25	9348.1	21603.5	17210.4	24135.9	20809.4	17899.8	17342.2	15482.1	14593.8	18836	17421.4	13593.1	13519	14845.4	11770.1	12699.2
M268T2_3	268.102	268.101	268.102	2.40867	2.15883	2.527	160222	226074	170002	70963.6	47613.7	7103.52	5043.94	3089.92	18066.5	14324.2	17463.8	45865.5	36373.2	17797.2	276124	74537.3	51648.8	64965.4	38867.2	865.918	2061.79	17496.9	10611.3	17230.8	19226.2	26671.2	33087.7	19699.8	29881.6
M268T2_2	268.102	268.101	268.102	1.72583	1.691	1.78933	69722.8	77415.3	77822.8	139867	24839.1	42535	53685.5	56649.5	42484.9	37652.9	34328.2	35447	39460	39124.5	61810.5	26070.7	31277.3	44553.1	35315.4	63490.7	58657.9	40240.5	37986.5	32843	43363.6	45676.6	43160.8	45461.6	1.58473e+06
M268T5	268.13	268.129	268.131	5.1225	4.9965	5.34883	22695.7	32687.9	21662.2	46887.5	17565.3	102384	28795.9	42841.6	65640	52358.4	62828.4	41302.7	61084.4	28525.5	76195	69937.5	42313.4	56607.3	44511.1	17237.2	17147	60477	35297.3	27927	25484.1	33975.5	36379.7	25551.6	55467.3
M269T23	268.991	268.991	268.992	22.7207	22.628	22.8782	776858	735196	806451	814981	833734	697370	800248	757318	960717	1.07895e+06	691721	1.02879e+06	771566	1.48553e+06	779173	982109	630187	874461	558724	736711	698895	1.23116e+06	747258	134471	960808	734932	946525	1.01402e+06	782965
M269T8	269.037	269.036	269.038	7.51008	7.32683	7.779	38767.6	36010.2	31108.9	20378	35039	49077.9	87843.6	45401.7	61078	46836.4	45859.9	47035.4	18419.1	69979.2	67852.5	68568	12401.5	17984	26270.6	69979.8	88241.3	31168.5	82877.3	44693.8	77899.3	9597.24	53912.8	6299	60241.1
M269T1	269.049	269.039	269.053	1.41792	1.36033	1.61217	9234.98	10574.5	13925.1	1741.26	4772.37	7590.9	6780.07	9624.27	10182.5	4862.44	12072	1249.85	11793.3	9571.53	4487.46	6957.36	7806.91	4597.91	10784.5	9570.57	9905.47	9728.88	10821	9809.06	6320.73	5161.64	8763.13	2702.79	9169.8
M269T16	269.093	269.092	269.094	15.6243	15.5618	15.696	6698.37	27835.4	38645.2	27556.9	5322.21	82425.5	90620.8	31475.7	88749	85252.8	3649.97	10905.1	22637.4	12989.4	15747.8	4585.84	5608.4	10140.7	7865.18	29864.7	36574.7	62715.1	56131.5	82508.3	6477.68	8067.7	11387.9	9341.66	4738.83
M269T2	269.105	269.103	269.106	1.73708	1.708	1.89283	10507.4	9069.71	10740.9	17526.2	3790.45	6027.66	7571.39	6399.52	6571.11	4094.01	4371.47	4721.34	4776.17	4811.15	8750	2700.03	4815.73	6397.36	4859.07	8342.97	6239.31	5764.07	4042.66	3515.27	5948.95	6316.82	6022.77	4180	173412
M270T16	269.594	269.592	269.596	15.6287	15.476	15.7458	3036.17	6278.7	11950.2	4111.58	1789.93	16991.8	14144.1	8694.2	25820.2	28827.4	1107.98	3228.32	3272.76	1813.88	2501.97	1641.72	2247.37	2943.44	2781.06	11701.7	14030	10104.3	13209.9	31007.3	2337.68	2700.31	4338.34	2890.47	776.834
M270T23_1	269.974	269.974	269.975	23.3788	23.3602	23.3942	161018	186197	187361	269994	276443	141133	147663	168878	195448	189240	134809	185366	150368	186539	191866	169049	291991	178032	157958	141029	146930	198555	160539	306459	275340	148279	197277	292031	258731
M270T23_2	269.975	269.974	269.975	23.0003	22.895	23.0617	631748	596888	620824	653019	589173	638786	614040	645548	588221	544031	588991	621713	671844	557697	580973	597429	606457	587677	615413	275484	648429	585081	639384	589337	588487	599680	587115	570635	593995
M270T1	270.067	270.06	270.068	1.47817	1.40217	1.68817	28127.2	22609.1	21909.7	25411.4	19417.8	4901.65	3968.17	4973.31	5893.14	3011.5	2450.15	1758.73	3456.53	3345.1	19770.1	5354.84	11751.9	13379	12088.4	3780.72	5154.67	10782.3	6600.19	1488.01	6077.78	7950.08	4296.64	6212.32	4735.94
M270T2_1	270.312	270.311	270.313	1.86675	1.815	1.94517	52404.2	144465	223851	134298	57348.3	156262	58578.8	54349.4	149887	35607	148030	40392.2	153568	36491.4	85485.3	150251	177261	65305.2	186524	88803.7	219886	48037.1	57123.9	136016	124733	375474	45513.7	37393.2	105344
M270T2_2	270.312	270.31	270.313	2.126	2.06567	2.292	13260	38900.2	65863.2	40355.5	14757.3	41903.6	5218.58	14626.3	83304.9	10183.2	35853.4	11439.4	38689.6	9948.3	24922.4	36363.3	49720.7	1021.73	49355.2	7959.08	61636.2	11765.6	16748.2	42725.3	29151.2	105281	14493.6	7600.29	24961.5
M271T23_1	270.975	270.973	270.981	23.3798	23.362	23.796	29002.4	31722.6	29367.5	25143.5	31988	34560.9	46209	32373.6	50668.1	27583.7	26848.2	42253	26023.8	41256.9	35330.5	32498.3	25293.6	34921.7	28740.9	27047.4	25459	34833.1	25460	49984.4	38939.3	24348.4	30890	56947.2	26223.5
M271T23_2	270.975	270.974	270.988	22.9288	22.4278	23.1805	101611	104078	104197	37390.2	136951	80632.6	25025.4	97754	34488.6	153747	156581	111165	97555.8	42914.2	94151.3	110664	33345.5	35035.3	63549.2	109974	104693	93643.4	72799.9	92087.9	33640.4	46771.6	99343.6	56460.2	82090.4
M271T2_1	271.088	271.087	271.091	2.2555	2.23567	2.29017	5257.76	6942.43	9976.79	7623	6647.45	1446.61	891.442	735.898	1406.14	162.792	361.342	248.937	615.182	333.814	8429.56	6498.76	8235.29	7177.8	10474.6	2075.09	1031.32	1448.86	6231.31	5671.01	1420.83	1309.79	1788.68	739.794	1758.07
M271T2_2	271.315	271.313	271.316	1.879	1.815	2.23867	10974.2	33176.7	46175.3	28818.3	10912.7	35758.6	11702.9	12205.4	27191	7701.96	28410	7549.74	30329	9731.75	19256.6	27055.1	39689.9	12397.8	35986.2	18630.3	46104	9470.19	12697.2	25694.2	26488.7	76147.9	8770.85	8259.03	24023.5
M272T23	271.973	271.972	271.974	22.9662	22.912	23.101	74317.2	74678.8	73947.8	76832.4	68625.4	41853.8	80116.9	121982	70508.8	101751	67069.5	69145.9	71449.2	63122.5	34579.9	68675.4	70648.9	71958.8	74215.9	80871.2	78862.4	27783.7	75540	79123.9	66487.2	74605.6	66845.7	29533	42966
M273T1_1	273.056	273.054	273.057	1.34767	1.27433	1.574	5167.85	5103.67	11000.1	5803.01	14447.4	6104.27	5840.76	3760.95	4968.58	572.81	6263.24	5041.8	4755.5	3822.02	5551.24	8088.67	6772.62	5241.84	5890.81	3907.52	1653.68	4211.88	4729.08	4265.97	4958.78	4739.71	3808.65	3152.49	7396.93
M273T1_2	273.069	273.059	273.072	1.36983	1.27467	1.424	8970.5	8315.81	7138.96	6741.87	6840.99	6733.51	7035.22	4951.32	6129.7	4825.54	11976.7	4250.07	6178.84	4250.19	5143.74	7016.82	6999.14	7594.77	7472.03	4584.61	2670.45	2920.35	4542.02	3523.61	5027.32	6261.91	3738.38	2937.58	8033.68
M274T5	274.053	274.052	274.054	4.829	4.662	5.08333	4424.16	6530.91	8020.56	3513.46	6437.51	3221.93	3398.42	2556.78	4075.9	1462.28	4993.71	4303.43	6183.52	3882.87	6478.87	4949.23	4380.96	7581.2	4418.98	3902.38	1459.46	2726.59	4933.17	2194.61	1622.44	5544.49	9491.52	4341.17	4882.3
M274T1	274.088	274.086	274.089	1.38817	1.2785	1.624	45777.5	42225.2	24717.2	24308.2	23691.7	15059.5	33747.2	18102	8072.69	22880	39726.5	10482.1	10187.1	17735.4	10332.3	16894.2	18710.9	12242.1	14757.8	28986.4	19906.8	25025.9	24134.9	18337.9	15670.1	11117	14057.9	10890.7	46118.7
M275T23	274.93	274.929	274.93	22.7673	22.711	22.9555	6.9525e+06	7.20488e+06	7.86584e+06	7.47552e+06	6.50113e+06	6.30758e+06	7.09735e+06	869969	1.36696e+07	836952	7.61343e+06	6.11474e+06	7.75467e+06	1.32777e+07	8.28179e+06	7.32118e+06	7.66669e+06	7.14178e+06	7.12517e+06	7.6841e+06	5.81571e+06	1.04181e+07	869180	870261	6.56884e+06	9.2498e+06	7.4329e+06	730427	8.41519e+06
M276T14_2	275.929	275.928	275.93	14.0483	13.8098	14.2388	73350.1	46679.3	97555.7	51021.8	51596.2	219414	72517.8	75144.9	62865.4	51972.7	46394.7	74259	76495.5	53733.3	67431.7	72724.9	65765.2	68699.1	73217.5	54470.7	73659.8	67294	282396	42252.2	141171	73873	79632.7	54236.1	143420
M276T13_2	275.929	275.928	275.93	12.578	12.3603	12.8005	57833.9	46348.3	54606.1	46771.3	42324.1	39621.8	43700.3	48309.5	27354	34204.1	38416.3	36025	53180.2	61077.6	56780.8	47230.8	46506.4	49833.4	53217.1	148063	48181.7	45791.5	172399	48623	63376	59305.6	57366.5	43963.3	29320.6
M276T20_1	275.929	275.929	275.93	20.4205	20.2647	20.5782	180014	82740	417115	82287.7	95490.3	139989	159075	149810	265848	100868	118614	201081	150482	88856.6	130176	139249	149881	143102	149245	252185	83436.1	113964	252373	130556	245964	153799	95512.6	153767	73483
M276T17_1	275.929	275.928	275.93	16.822	16.6483	16.9762	66973.5	76953	115467	69241.8	85977.2	89892.8	71831.1	71093.5	62560.8	60188	62794.6	80705.8	65859	73663.1	72531.6	72338.3	73588.7	77985.8	76095.5	63157.3	73078.6	66587.8	220846	87320.4	60104.6	60269.4	68152.7	93211.4	94166.8
M276T17_2	275.929	275.929	275.93	17.2072	17.0258	17.3495	79391.3	70002.8	96141.2	73319.3	81937.7	87866.2	86463.3	97136.9	149948	82129.7	94309.8	96423.4	84010.9	140953	91571.6	94040.1	86475.9	88976.4	91028.3	227340	87744.2	117472	68256	83658.4	67121	57877.7	90758.3	144898	70918.3
M276T13_1	275.929	275.928	275.93	13.2468	13.0627	13.3868	75980.7	84744.4	45392.5	43486	73789.4	70462.6	149179	72867.2	110594	72734.5	41261.5	60162.9	70007.9	44797	64081.6	73838.5	66561.2	73736.1	80178.8	39151.1	70975.8	66412	52130.1	40046.1	46313.1	61260.1	72727.6	72598.6	66065.4
M276T15_2	275.929	275.928	275.93	15.0363	14.8927	15.213	61240	40231.1	52651.8	118879	50625.5	81161.6	54159.3	61768.7	50258.5	46976.8	51211.9	79038.6	51519.2	57107.6	45183.3	50106.1	56078.5	59770.7	59401.8	258054	59559.2	46423.8	44047.7	38110.6	62206.5	42652.9	54314	52024.2	41998.6
M276T19_3	275.929	275.928	275.93	19.0337	18.8993	19.1548	106968	96203.1	89346.7	95299	92083.4	126870	118067	94083.3	96302.3	87976.9	147404	105919	107056	77247.7	91786.8	87319.4	94186.8	91778.5	99345.9	99337.4	76314.6	105391	91901	71965.2	162342	98986.9	93046.2	234892	136494
M276T21	275.929	275.929	275.93	20.9112	20.59	21.1558	106142	106047	126455	120355	64558	88638	98613	94788.1	138429	124905	132408	89159.3	92004.7	211748	88487.3	93557.8	82694.6	94223.7	93506.4	83027.8	92442.1	110270	109162	86394.9	83849.4	109154	112251	82868.4	155235
M276T20_2	275.929	275.929	275.93	19.9735	19.692	20.24	194615	88852.6	80621.8	128951	90258.4	92879.8	82383.5	96755.5	111587	140016	90896	179584	100811	106250	90110	91100.2	94632.2	105213	97854.4	79392.5	166835	172418	149733	135500	131079	287150	102470	81416.2	141880
M276T18_2	275.929	275.929	275.93	17.6262	17.3702	17.908	77260.6	181103	62456	105684	90867.6	78229.8	111204	77473.6	76841.5	319724	95458.4	84705.5	77433.7	127711	73546.8	72116.5	76260.6	78280.3	80332.1	106182	142367	75918.9	215347	107487	63400.1	69849.7	73462.2	70253.3	76661.2
M276T19_2	275.929	275.928	275.93	18.6229	18.3777	18.8713	96826.3	114236	96097.6	262284	237166	113761	245284	82257.7	73115.8	524597	83257.4	104548	87630.4	76191.9	91378.7	79904.6	91758.3	86175.4	83308.9	88001.1	218303	81559.5	74061.8	72309.1	236544	108904	81664.4	99666.6	104545
M276T14_1	275.929	275.929	275.93	13.5784	13.427	13.794	65977.9	85888.9	57347.7	55534.6	96367.8	46225	43407.4	63461.3	63851.6	36740.1	168059	57806.9	56431.6	70402.7	63709.9	58176.3	57463.6	60951.9	68928.1	50010.6	52990.8	39395.2	60932.8	43701.7	56337.5	76702.1	60756.1	54565.3	59826.4
M276T16_1	275.929	275.928	275.93	15.9387	15.6687	16.1422	90500.3	162653	68753.3	79387.2	263971	88941.2	302204	81801.8	75913.6	224506	92233	53776.6	89394.6	66706.8	85929	87739.4	87701.9	89864.5	94587.3	387627	114660	85680.8	124334	217277	51407.7	84901.3	86297.5	195736	79408.7
M276T22	275.929	275.928	275.93	21.6342	21.2143	22.1873	363547	518606	112209	157417	927619	145770	706142	140684	117778	120884	722308	130986	146488	129173	110626	122291	152343	139310	154821	570793	118464	108392	136173	105528	127260	324228	239020	89657.6	149712
M276T23	275.929	275.929	275.93	22.7937	22.561	22.9945	137428	594576	1.39024e+06	1.2255e+06	1.23207e+06	176888	547888	1.1516e+06	538164	1.16485e+06	116896	1.56646e+06	1.51983e+06	1.06169e+06	193642	754778	1.13151e+06	965321	408264	812692	154809	872359	1.18062e+06	947604	818859	968208	1.17032e+06	853986	1.30088e+06
M276T16_2	275.929	275.929	275.93	16.4322	16.2317	16.5715	57160.9	68272.9	62600.1	66921.3	191871	55345.5	91455.9	64557.6	51920.1	63906.4	53338.9	54287.3	57997.6	77309.7	54479.3	57204	64020	57868.1	68654.5	62376.6	59047.9	66829.8	77046.7	58147.5	111746	61294.2	61623.1	55154.7	52440.2
M276T15_1	275.929	275.929	275.93	14.5723	14.3775	14.801	76366.3	320074	69545.3	134380	49605	62341.3	65193.9	66749.3	44393.7	43530.4	60876.7	66134.4	63662.3	54683.5	54951.6	59679.6	61967.6	61476.6	71296.7	46793.8	64273.3	51773	51817.7	154451	71714	70483.2	62784	57868.7	54781.4
M276T19_1	275.929	275.929	275.93	19.4044	19.1712	19.672	78097	151574	92642.8	92413.7	111857	81998.9	101263	90490.2	77340.3	64084.7	87183.9	88884.2	93410.3	125491	76974.5	72522.5	75510.2	80800.1	96972.9	123545	92722.2	87026.8	104922	87993.7	96794.7	124881	196445	90438	154407
M276T18_1	275.929	275.928	275.93	18.1483	17.9405	18.3335	104782	111583	102042	72306.5	81056.9	96120.4	399119	83399.9	120714	83387.5	249582	445359	85186.6	74261	108856	98646.4	109762	98948.8	109378	223066	109063	86666.4	115937	83213.6	58188.8	139866	103223	71921.7	254434
M276T6	276.105	276.104	276.106	6.361	6.10433	6.422	60183.6	71006	51290	58863.9	54078.4	52408.5	54172.7	32192.1	37565.2	41775.2	22369.1	18923.8	29766.1	17228.9	42111.8	19153	35483.8	40950.1	35978.6	61866.8	43215.5	41553.4	60177.5	64158.7	14858.1	31033	25413	24900.8	23207.4
M277T23	276.928	276.927	276.928	22.761	22.3185	23.0193	181851	745995	726000	788331	983986	86678.6	975399	136553	915945	738329	827504	100833	102008	836959	90928.1	339718	123365	1.01935e+06	803291	976447	567488	806638	830814	162328	1.10291e+06	129676	797656	752024	730618
M277T16	277.081	277.077	277.082	15.608	15.5413	15.7643	14211.6	43579	44104.9	30923.2	3494.73	159027	160978	67180.9	200899	158180	9855.04	12718.3	23085.9	25226.3	18466.8	5662.09	8489.61	14936	9771.55	67018.8	152657	137560	152268	193627	12438.4	9835.58	19857.3	10817.3	6378.89
M277T3_1	277.087	277.086	277.087	3.192	3.12733	3.23333	381184	492852	431123	626945	284038	32537.8	22969	16725	14571.3	15351.9	218516	303798	404092	301630	398536	247820	391206	424355	482006	18837.5	14938.8	15253	20581.4	17734.5	263410	352259	251080	247447	449812
M277T3_2	277.087	277.086	277.088	2.8555	2.81933	2.88417	339848	416294	376864	488639	241178	6172.81	1203.71	4377.45	4433.53	2488.23	75821.1	121902	111714	124368	525404	230109	474661	554948	551848	4068.24	3185.08	3477.39	3118.34	3250.7	172652	185180	157727	100993	146511
M277T6	277.108	277.106	277.111	6.34842	6.27233	6.4265	5383.79	8279.41	4715.8	5861.85	5649.27	6076.27	6102.19	4871.35	4428.28	4433.28	2388.11	2119.7	3500.2	2708.88	5113.18	2492.81	2229.1	5290.46	4359.49	5496.33	3428.04	3720.86	7459.53	8423.23	2203.32	3926.07	3245.38	2912.98	2692.16
M278T3_2	278.09	278.089	278.092	2.854	2.77617	2.89517	34283.4	39219.9	21115.8	49040.9	14168.6	70.1228	70.1228	350.614	70.1228	70.1228	6413.79	10508	13375.2	6843.69	52965.5	22152.2	45239.5	61675.5	46398.8	0	0	0	0	0	11766	20597.8	12898.6	10361.4	13542.6
M278T3_1	278.09	278.089	278.091	3.19375	3.0955	3.5485	18083.6	45938	20518.5	66988.6	31590.5	2318.44	2059.63	1421.36	1481.99	1795.94	28161.8	29683.6	33520.9	22187.8	40603.8	18146.6	37738.1	45255.5	54760.5	955.45	637.049	1061.53	1153.18	1210.86	22294.3	26630.7	19540.6	23689.3	15871.9
M280T16_2	280.089	280.089	280.09	16.1142	16.0062	16.2577	83504.2	241944	154995	177897	125627	301378	432891	240549	353531	261567	64017.5	266999	216494	117825	160407	45337.7	88419.7	113429	106215	224384	260652	213538	445694	435543	166443	61918.8	110932	99123.7	126497
M280T16_1	280.089	280.089	280.092	15.63	15.374	15.6813	1.00761e+06	1.91098e+06	1.94082e+06	2.18331e+06	890402	3.37659e+06	3.70281e+06	2.22619e+06	3.1463e+06	2.84905e+06	1.02578e+06	1.3756e+06	1.60192e+06	1.22134e+06	1.20336e+06	487268	996527	1.32206e+06	1.15785e+06	2.85402e+06	3.30523e+06	2.40987e+06	3.35449e+06	3.63231e+06	783762	1.05087e+06	1.14261e+06	1.09956e+06	294142
M280T25	280.26	280.258	280.261	24.7403	24.3833	24.9828	42067.6	9063.06	7752.74	6775.94	4937.52	10718.5	6158.72	5778.91	5659.88	5955.74	7463.49	7055.68	6215.67	2969.26	5435.9	7484.55	7262.74	6623.92	7536.5	6435.87	12388.9	7435.39	7355.44	5573.74	6507.76	6473.24	4277.61	6495.42	5981.57
M281T2	281.083	281.08	281.084	1.64017	1.58717	1.9425	52748	61681.1	68469.8	73196.4	59315.4	8805.03	12144.1	8175.64	23469.2	10323.9	1210.83	4040.82	2478.07	3047.01	40817.9	26270.2	13778.2	32400.2	29803.2	31409.1	39404.4	21273.8	24706.2	39473.9	13413.9	18800.4	23452.2	32428.4	54651.7
M281T16	281.093	281.092	281.094	15.6312	15.5167	15.8783	109333	170348	195607	199558	87477.7	318478	216645	206847	322273	249325	59444	149302	95162.9	39217.7	129366	47908.4	55264.2	131635	66870.9	165248	313636	133354	333023	321752	80726.7	74852.3	83849.9	53190.4	29277
M282T14	282.048	282.046	282.048	13.7809	13.6795	13.9747	3392.6	8176.82	7341.11	5559.19	2824.24	82697.2	82422.9	34028.4	72755.2	61102	3565.23	2990.02	3952.86	2861.08	3057.71	1512.57	2976.73	3224.11	4244.92	45157.1	23519.5	28955	45769.8	78286.5	3046.26	3243.26	3691.95	2042.9	1423.42
M282T16	282.094	282.093	282.095	15.6293	15.4915	16.0503	10718.8	19196.3	17994.5	20190.6	11270.7	18752.5	34557.3	18725.4	22888.5	22460.3	9386.53	12170.9	20190.8	10365.9	11681.5	5541.61	11236.9	14935.3	13976	19389.1	22990.7	41929.8	30781.1	29872.6	13053.9	5717.57	16966.4	18518.1	7100.23
M282T1	282.275	282.273	282.275	1.28725	1.25083	1.3525	12102.1	9751.35	12405.6	14378	9954.41	13759	16578.2	11745.7	11624.9	9500.86	18439.8	16420.7	22089.2	14281.9	17220.6	9421.67	8284.89	11634.9	12184.1	14842.8	11542.3	10501	15125.4	10666.2	9883.69	17098	13064.3	15546.4	16035.7
M282T25	282.275	282.275	282.276	24.6477	24.3418	24.9828	53635	40476.5	57069.7	59528	56705.7	66869	52757.3	54559.2	56568.9	51177.8	54847.1	46137.2	59111.9	37506.2	69139.6	47298.4	61641.9	46058.6	54734.4	54025	52940.3	55359.1	65129.7	62987.3	44732.6	65828.7	47691.3	39576.2	52913.3
M283T1	283.03	283.029	283.031	1.4955	1.43033	1.574	9667.78	8838.76	10522.6	11071.7	5797.62	13313.2	11740.9	9998.08	11083.4	6327.97	10095.6	9564.58	8411.14	6306.59	14499.2	10444.4	15275.1	18834.7	15450.3	11301.6	10421.1	9687.87	12761	12087.6	8390.38	10732.9	10424.5	8047.38	12158.2
M284T16	284.484	284.483	284.486	15.5967	15.5123	15.7955	5594.19	8159.14	12553.1	9809.73	3400.37	33150.1	8696.08	13230.5	15995.8	4383.8	4072.42	4761.08	8463.78	2759.98	5870.37	2398.25	4402.72	6958.24	5871.02	15304.7	11375.7	6959.12	12208.4	21724	4246.26	6522.81	4069.43	5642.99	2586.95
M286T1	286.042	286.039	286.043	1.44675	1.384	1.62317	20141.4	18791.5	25142.7	21654.7	8368.26	5748.47	4591.12	21718.4	8244.85	6810.84	2163.22	5271.97	4654.37	7559.71	7333.86	3897.36	6816.12	14331.1	11465.2	16704	18307.5	10500.7	12474.3	9109.98	6094.8	8812.35	10443.5	11052	3657.26
M288T2_1	288.068	288.067	288.068	1.6315	1.5255	1.94617	156502	259760	149877	169622	114381	44923.2	33519.4	16256.8	20428.1	12863.7	45543	38313.8	60643.7	29263.3	168618	78221.6	127882	77725.9	138813	16165.4	17319.2	12593	31658.8	36104	27251.1	48426.7	31994.1	28625.3	35475.5
M288T2_2	288.286	288.284	288.287	2.20933	2.1255	2.3745	3712.65	4715.84	4834.24	5402.19	3606.82	5031.96	4257.44	3178.85	3224.79	2838.64	3562.54	2866.04	5972.84	2211.54	5269.49	4685.73	5085.56	4176.67	7918.55	5205.91	4998.77	2838.04	7095.55	16112.3	4554.02	5140.43	2419.54	2556.25	4244.17
M289T18	288.669	288.668	288.67	17.7052	17.4835	17.8655	10099.8	5063.5	4415.22	8616.98	23882.3	32082.7	13621.4	7461.5	6957.12	11853.6	82804.7	18054.9	12088.7	8987.89	9169.12	14103.9	10873.9	4157.44	6683.85	15612.1	6260.86	23046.4	15304.7	17882.9	8586.47	18482.3	5036.93	4876.47	15420.6
M290T2	290.083	290.078	290.084	2.22883	1.74383	2.48017	51111.8	62317.3	82774	97998.7	53212	17493.1	14362.2	5369.78	2566.09	5507.56	36916.8	17388.2	53254.3	13799.3	79649.6	61775.9	78958.4	62078	79871.5	11471.5	11575.9	6729.95	18645.4	11991.2	23647.6	39846.5	24299	21989.1	110810
M291T7	291.019	291.017	291.02	7.48967	7.4045	7.756	181915	207447	224176	232570	156742	382515	335076	403915	390952	370310	64002.6	86741.7	98695.1	108977	155963	79084	61111.1	196013	112793	417132	399358	483543	368286	440190	158385	169202	100350	73648.6	76529.9
M291T2	291.067	291.059	291.07	1.76858	1.72583	2.08033	20817.3	37834.6	46119.8	54289.1	4041.43	4148.28	6465.21	28901.6	41879.4	12237.9	9433.23	31284.2	26552	29856.9	47434.2	16085.2	4800.57	21688.7	13703.4	13203.3	17799.9	8176.29	5264.18	4777.78	13140.9	14929.5	15139	12274.8	93013.6
M292T7	292.022	292.021	292.024	7.48783	7.29017	7.7965	13834	17004.6	2173.78	8805.64	13701.1	26250.2	24525	29129.2	31678.7	7136.77	3583.7	3540.85	4556.44	2870.43	7567.83	5038.63	3540.78	10346.4	4319.03	28916.5	7915.29	11911.9	12934	25583.3	8639.74	8670.55	5199.63	12458.1	3319.32
M293T2	293.098	293.097	293.101	2.40592	2.34133	2.62	2420.73	3697.91	1558.77	2628.58	5131.21	43428.5	39524	15907.7	51095.6	29139.4	33535.6	24368.1	36363.9	21959.3	1959.3	706.462	1661.46	1130.62	1641.88	31445	21369.7	29990.2	26228.6	23988.5	8962.64	11508.6	8603.79	17366.8	11786.4
M294T8	294.035	294.033	294.035	7.92817	7.817	8.067	82712	85005.3	156907	225704	8086.01	3390.08	3201.86	6738.46	17475.4	1327.26	6063.2	6487.1	3293.99	3941.08	107009	3200.51	1894.33	31728	5320.21	2769.98	5031.11	1183.3	1245.36	2156.75	1566.58	2793.95	3324.46	1799.71	29383
M295T23_2	294.904	294.903	294.905	23.379	23.3602	23.3943	23190.2	23199.3	23559.2	19538.3	27370.8	19868.6	16959.4	24289.9	43884.1	26364.9	21396.2	26166.7	19207.7	29452.2	31497.3	28556.7	40734	23777	30274.2	17982.9	14117.3	27634.5	18156.1	22024.4	27425.1	18024.4	24400.5	24064.7	20513
M295T23_1	294.904	294.903	294.904	22.9458	22.895	23.1455	51946.4	43283.7	48845	62481	57677.4	81530	66906.2	70438.8	49244.7	58493.6	55881.4	43381.3	42988.9	43142.2	53431.3	51601.2	57473.3	46518.6	47878.2	44790.6	51069.5	49842.2	40676.2	49314.3	45193.7	49897.2	69451.5	46852.2	46031.2
M295T2	295.064	295.063	295.065	1.725	1.67333	1.96817	20193.2	6145.87	4857.28	13739.4	190693	348169	312407	84670.3	51154.4	225416	475071	214932	262816	236392	37220.9	374448	403452	118787	169162	195706	151456	158725	303563	246021	384500	266405	246623	206578	401051
M296T23	295.903	295.902	295.904	22.9457	22.895	23.044	9839.56	33653.9	8281.29	10738.5	10123.2	10589.8	12720.9	10061.9	21993.3	9622.78	10116.1	10009.3	21625.8	20474.8	13511.5	9709.98	25028.2	9235.37	12016.2	23785.4	8303.38	9572.91	8766.12	9068.74	8162.93	10238.7	8254.65	21506.3	9137.73
M296T16_1	296.063	296.062	296.063	15.6194	15.471	15.7932	25040.4	91063.7	106740	101372	16788.4	180433	199619	101711	94745.6	138596	41285.2	67840.3	32397.5	56353.5	45196.6	20969.6	34729.1	53601.2	74739.5	127056	152363	41831.3	161869	95505.3	13374.8	42760.5	30901.6	54001.3	24168.7
M296T16_2	296.063	296.062	296.064	16.0958	15.914	16.2635	3911.77	4728.32	7570.66	7338.56	4325.39	16810.7	13181	6962.59	16543	14256.3	4231.71	5202.21	5769.05	5306.08	14145	2986.53	3528	5827.84	4970.95	24584.6	6346.27	8098.15	8490.18	8591.75	2973.98	3760.66	5056.06	4301.98	2706
M296T2	296.066	296.054	296.067	1.70867	1.39	1.941	3267.07	591.87	1638.69	3077.61	27385.1	51551.6	41202.2	11274.6	6638.64	30189.7	59714.7	27489.7	36716.3	31677.8	4052.29	54935.1	57586.8	19449.3	23217.8	25027.6	21998.5	22018.1	42726.3	33988.8	59131.5	37413.3	33278.3	25733.8	51576.4
M296T24	296.254	296.253	296.256	24.2019	23.9073	24.5197	13003.1	17106.5	11452.9	10074.6	11167	10434.6	10562.3	9784.61	10734.5	8028.62	9924.05	10343.4	10849.4	9493.31	11238.2	13388.4	11696.1	18065.2	17237.9	10258.8	10015.5	18499.6	10131.5	11293.1	9513.51	8783.77	10354.9	11367.5	12120
M296T25	296.255	296.253	296.255	24.7484	24.5493	24.9495	8839.88	14935.6	13187.5	11000.1	11031.1	44012.2	12934.7	9651.12	8646.84	7500.02	11272.1	13566.2	29276.4	8312.95	11512.3	10125.7	7709.2	7551.41	14824.1	12205	10817.8	7869.12	10740.6	11315.1	8648.1	12142.7	8577.2	7062.23	10083
M297T23	296.901	296.901	296.903	22.9387	22.895	23.0012	7695.44	4694.81	7779.47	5906.24	6547.85	7910.19	8896.35	7625.97	5450.16	5840.14	6122.25	6682.64	6755.75	5622.57	8557.82	6889.05	8167.75	6868.02	10359.7	8852.7	7953.14	6783.27	8720.02	6243.21	7789.1	7698.3	5548.38	8140.38	14107.2
M298T6	298.087	298.086	298.088	6.39475	6.27233	6.45217	342881	429657	400672	421973	284396	296003	341455	235803	281609	180394	93015.5	105268	152629	102837	218577	116548	178899	202410	254730	480431	349945	314102	380215	429485	94982.9	204074	124632	146534	132574
M298T1	298.093	298.091	298.095	1.3155	1.26117	1.63183	20787.7	12392.5	19280.4	22838.9	10122.7	29359.6	34308.5	18041.4	19753.1	9627.52	19947.2	10866.2	16498.5	6164.44	12908.6	10152.6	14674.8	12493.6	28160.6	33443.2	30058.4	13064	23723.2	13771.9	6583.73	13455.3	8612.86	6343.66	11550.1
M298T5	298.176	298.175	298.177	5.135	5.019	5.43633	36195.4	36348.1	133554	66679.8	33762	61124.7	430169	9776.64	16105	527238	61412.8	47650	28153.6	41724.9	24915.7	20573.3	45434.7	39031.2	37801.6	10798.2	32680.2	4310.98	59175.5	9694.48	7523.95	19074.7	85570.5	53843.4	40569.6
M298T2	298.342	298.341	298.345	2.11625	2.08317	2.275	4575.85	4147.75	6059.35	7875.2	5064.74	6329.45	4684.49	4065.83	2841.86	2288.25	3045.64	3548.13	7751.01	4046.49	4568.66	5287.97	6673.98	5366.99	6502.58	4975.82	4694.39	3143.59	6199.18	6800.75	4228.5	6333.51	3622.77	3504.76	4329.68
M299T6	299.09	299.09	299.092	6.3895	6.30717	6.45267	43286.1	50713.3	52113.6	51925.3	36952.2	35956.5	38450.6	21323.7	34076	22036.1	10629.4	15562.1	18978.3	10550.2	29252.5	15551	23049.6	24366.6	27288.4	62626.8	44450.8	39654.3	46684.5	52841.7	10214.2	24682.1	14303.7	17808.8	17552.6
M300T3	299.586	299.584	299.587	3.06767	2.99433	3.23333	560.26	380.968	145.389	502.258	276.033	12825.5	7149.01	5768.13	37718.9	17410.4	7081.97	8230.07	6585.38	4356.36	261.537	118.909	320.237	77.9942	155.735	11204.6	2417.19	8296.8	5246.29	6763.52	766.736	1271.21	1052.8	1663.27	1990.96
M300T6	300.093	300.091	300.096	6.3855	6.27233	6.47233	6619.19	4185.99	7963.22	9071.67	6745.73	5443.28	7020.95	5035.31	4309.07	2869.99	2122.49	2160.4	2238.39	2086.95	3743.93	3160.94	4402.29	4005.91	4088.41	6344.2	7114.35	3809.24	6917.78	7458.08	2125.55	4617.63	2556.74	1329.4	2053.54
M304T11	304.012	304.011	304.013	11.1728	11.086	11.272	8252.1	7247.45	11226.3	10026.1	11681	5148.54	6760.43	1168.51	5408.29	5966.33	10158.8	11098.2	11081.6	4074.41	15011.5	18478.9	8677.32	5715.32	26212.7	4241.99	4371.01	3514.73	8948.65	5087.12	7255.38	6803.39	9229.09	9788.47	7646.82
M305T8	305.082	305.08	305.084	7.67067	7.5655	7.742	1768.64	2105.73	1865.8	1812.53	1890.62	7540.16	7327.76	4439.42	5617.56	7751.91	9989.58	7861.67	10597.8	13253.1	1584.18	2018.7	1255.74	1957.13	1842.26	3506.39	2772.22	3473.81	3252.19	3920.49	2882.66	3729.3	2107.24	3818.36	4126.46
M306T2	306.078	306.077	306.079	1.58533	1.50133	1.79467	61918.8	97225.3	112445	106059	48721	13253.4	12566.1	9479.2	8264.95	5427.3	13592.3	18314.8	20583	14058.4	24139.6	33386.6	40678.2	52994.8	48603	10825.3	7319.36	9410.23	12424.5	10608.9	10968.3	20035.3	12074.1	12089.7	13105.6
M307T7	306.993	306.991	306.994	7.47283	7.35117	7.60533	20715.3	10678.8	38234.1	15399.2	19211.9	19325.3	24371.9	22437.8	12065.7	20116.7	3666.27	3987.7	3324.87	4509.11	7163.92	4972.68	7671.78	23986.9	19350.2	32839.4	20996.6	18297.5	34646.1	17250	19637.4	11712.5	5146.99	6679.98	2593.59
M307T8_1	306.993	306.991	306.994	7.767	7.7115	7.84817	5273.76	12748	11572	14092.5	9191.62	36199.5	34412.6	28310.9	24325.4	19470.4	2969.15	2882.14	5158.02	5576.15	8348.71	4432.24	4929.25	8469.41	5388.4	38329.7	34329.2	28176.6	33425.3	38168.6	7126.56	4909.4	6101.41	8759.15	4699.62
M307T8_2	307.04	307.039	307.041	8.33925	8.23533	8.585	27859.1	10440.1	55765.4	38462.7	41301.4	1526.8	961.6	1634.8	1216.35	866.493	6858.94	9160.63	8162.66	14456.9	11537	13587.9	15482.4	12809.1	27414.4	1317.82	2739.01	1244.28	849.522	1136.7	8255.96	23465.8	10965.2	7924.84	9392.11
M307T3	307.104	307.098	307.106	3.03717	2.97867	3.24083	8147.15	7288.57	8609.85	8111.26	7257.12	15118.8	7062.3	2825.94	9888.93	7901.6	23426.2	6368.95	7319.25	3803.12	10828	11693.5	13079.3	4902.54	8403.71	4229.36	2573.06	9437.2	8318.88	7787.38	3384.97	2844.14	3326.14	3060.26	4582.3
M308T12	308.053	308.051	308.054	12.3033	12.1878	12.5945	4221.88	6786.98	6431.56	4631.34	6020.5	62083.1	40479.8	11785.3	46113.6	61728.8	4546.6	2327.9	4608.84	2711.47	5364.58	2857.45	3812.03	3800.61	4393.78	43444.8	13675.4	38569.9	51323.6	64711.4	2267.04	3125.86	4533.51	5969.05	2543.67
M311T2	311.062	311.057	311.062	1.65883	1.4265	1.75383	8073.19	4710.73	9146.01	8902.37	4616.34	2885.04	2256.69	8708.53	1313.23	3170.51	2918.21	5022.01	5486.65	3998.81	4528.84	2653.63	2127.97	1914.8	2170.04	8581.53	8047.37	3920.9	5491.95	3849.54	2482.39	7939.76	5201.15	1452.63	4014.41
M314T6	314.061	314.059	314.062	6.37067	6.25433	6.41667	36994.6	46966.3	44497.7	31548.7	31003.7	30161.2	32734	23981.3	29034	18775.3	10191.9	12383.9	14612.8	9136	24308.5	11608.8	21914.7	21857.4	27494.4	49060.9	39004.6	33388.2	41642.3	44898.8	10396.5	22784	13409	16733.5	14376
M315T6	315.063	315.061	315.065	6.35617	6.24717	6.4265	5028.93	5103.07	4431.76	5435.42	1412.89	4322.05	4907.55	1838.32	3822.31	1803.39	804.903	1968.65	1604.81	2905.8	2957.98	2056.38	3344.04	4263.58	4073.84	5909	5697.83	3177.24	4946.13	6442.62	2192.63	2731.07	2212.01	1372.98	2479.04
M316T6_1	316.097	316.096	316.099	6.103	5.89967	6.49	284456	365776	141822	126850	274002	142775	380800	109988	277408	235892	232335	41058.2	135190	141602	220410	113646	151825	256900	276257	382335	250269	344371	355068	370219	76687	240817	178558	196221	69662.4
M316T6_2	316.097	316.095	316.099	5.5685	5.40067	5.7535	17895.5	13518.1	26236.7	9143.33	5295.89	9158.02	5066.94	9122.94	15143.7	26818.3	6956.01	23858.2	12355.6	5175.73	12925	10774.2	11068.1	16573.9	8673.43	19297.4	13798.4	73602.9	18859.9	7439.22	7622.09	8319.8	10438.4	8684.95	11777.1
M316T3_1	316.108	316.108	316.109	2.581	2.54433	2.68067	151520	119575	146333	188796	135793	580833	531340	184268	252187	210501	582376	399345	481901	191271	97407.2	118068	121117	62787	140299	326400	241440	243355	500192	412509	160833	252655	134351	137795	358176
M316T3_2	316.108	316.106	316.11	2.96258	2.8745	3.26083	11896.2	12502.7	7237.77	13441.1	10078.6	18196.2	44602.6	7366.84	23061.6	41944.7	89711.5	49237.7	52681.8	35311.1	17300.9	7808.16	17108.6	6885.49	16341.1	36251.7	23735	6134.74	53914.7	51497	20624.2	7425.57	15735.4	19257.4	34154.8
M317T1	317.027	317.024	317.029	1.38483	1.34333	1.52417	6238.29	5224.81	6185.68	9326.22	3079.23	7036.51	5822.13	6427.15	5058.01	5667.62	5285.57	4771.85	4199.81	4695.71	5662.95	4400.8	6677.06	7149.1	8255.01	6870.6	7286.41	4568.66	7685.18	6523.76	4870.83	8372.99	6524.11	6566.22	2370.24
M317T6	317.101	317.1	317.11	6.103	5.74167	6.44117	29754.1	34081.6	14690.4	49723.5	26688.1	16164.7	12345.1	15189.5	40395.8	22032.2	20223.6	16816.3	34184.6	10170.5	687.502	11304.5	22401.6	16292.7	25501.4	16260.5	23855.2	29650.4	49131.5	29524.7	30955.1	23789	1017.63	7643.65	24054.8
M317T3	317.112	317.11	317.113	2.61158	2.528	2.704	15886.4	13466.3	19606.9	23438.7	10953.6	78371.4	56930.4	15923.3	30267.1	28136	40036.8	42318.9	60625.5	21449.8	14544.8	5912.44	15371.8	13954	10415.3	32880.5	36915.4	32375.6	36628.2	51372.9	10495.3	33456.2	15716.2	10131.2	34696.6
M320T6	320.069	320.068	320.07	6.47517	6.365	6.71933	12997.5	17039.4	12731.1	15889.7	11362.8	10629.3	10054.1	8660.09	11703.4	9272.93	7829.87	8829.11	10737.2	7153.39	11174.5	4942.57	8601.56	8682.4	11248.7	18995.2	12516.8	16199.2	14569.6	19738.6	5158.86	10248.1	6566.44	8369.37	7393.04
M321T6	321.072	321.07	321.074	6.48483	6.387	6.52783	1684.56	2636.75	2249.78	2002.65	1429.46	1760.95	1563.52	1468.41	1436.56	1369.97	992.722	1160.46	1256.52	896.576	2082.78	1064.86	1436.77	1561.51	1583.57	1906.45	1322.34	1520.13	1352.15	2463.14	1382.24	1468.85	842.849	1638.13	941.813
M322T2_1	322.074	322.073	322.075	1.7975	1.75883	1.822	8658.64	7328.6	7335.67	3551.09	7742.78	6541.51	7592.29	3564.29	3630.95	3898.68	3545.94	10615.2	9323.35	5570.17	7867.19	5285.49	10177.8	14121.9	18325.4	6821.09	3565.32	2571.51	5022.29	5741.62	5628.82	5739.34	7095.64	5121.08	8533.78
M322T2_2	322.109	322.108	322.11	1.67533	1.62133	1.75383	9588.72	10189.6	7695.58	9235.58	11123.8	6320.85	5489.14	2054.27	1154.29	2855.78	9359.24	14079.6	14086.2	6368.49	9921.77	7102.11	15092.7	5793.12	8152.7	4281.1	1625.09	4335.06	6846.25	4897.92	4463.93	7611.66	5324.9	4926.62	4373.01
M323T8	322.966	322.964	322.968	7.84333	7.77983	7.944	5458.67	5464.76	7498.57	8325.66	5136.61	18503.6	11754.2	7490.44	10193.1	5820.13	1784.8	1648.83	2482.99	1164.8	1958.4	1528.99	3457.88	5058.75	4611.27	19391.7	18214.8	6169.34	20467.2	10340.5	2109.9	3027.98	2165.04	1743.94	2056.06
M326T16	326.053	326.051	326.054	15.63	15.5577	15.728	3742.47	14992	13821.7	18496.7	2876.16	27458	47002.1	26424.9	31244.9	9317.72	3325.76	4807.42	9028.39	2953.71	5609.01	1784.53	3222.76	5163.41	3364.68	24049	50946.3	15060.6	42486.6	55322	2729.04	3656.26	3748.17	2892.63	1654.85
M330T23_2	329.94	329.939	329.941	23.3782	23.363	23.3942	8840.24	12947.7	9246.45	7688	10752.8	10441.9	15349.8	9283.02	12484.2	11331.6	9576.36	11758.8	10256.2	10731.8	12858.6	14086.3	8731.26	14076.2	8614.08	7795.86	7898.39	10686.2	8676.84	9571.67	10928.7	8642.36	11051.5	11947.6	11149.6
M330T23_1	329.94	329.939	329.941	22.9612	22.9118	23.1118	16445.2	17595	18077.9	12631.9	40607.3	18645.9	17869.7	35161.3	11229.6	12204.6	35226.5	14254.2	15301.9	14530.1	13991.9	15199.1	60871.7	14464	35229.3	20969.5	18170	60415	17889.3	56710.2	12612.3	13419.9	13580.2	12364.6	11660.7
M331T12	331.018	331.016	331.02	12.2735	12.1545	12.5448	1780.47	1360.85	2454.2	2094.65	1939.93	9743.66	17388.9	4550.78	21728.5	10493.6	857.221	1932.3	1830.44	3859.75	1913.54	547.502	1828.74	1609.94	1854.2	21584.5	9155.81	10203	8009.12	16140.7	2548.19	2053.58	2253.54	2442.39	1242.92
M331T5	331.15	331.148	331.151	5.1315	4.95667	5.34767	49075.3	48787.3	18012.6	22884.7	40221.2	90451.6	81084.7	48897.2	60390.5	63692.6	87818.9	77340.9	34664.6	60801.4	54667.1	38990.8	47241.8	23194.4	20582.7	32327.2	22083	19598.2	42866.8	39440.5	16628.7	30692.7	29746	33185.1	16373.4
M332T6	332.071	332.07	332.072	6.07267	5.93667	6.1895	9450.32	9295.5	19335.3	10885.8	16018.8	17740.6	17226.3	10532.7	15146.4	11713.2	12289.4	5075.66	5545.59	9658.48	18448.6	11764.5	9044.65	13395.2	13774.9	12515.9	20774	23733.7	19676.9	15641	6786.68	12347.1	10590.4	10678.8	19954.9
M333T11	333.058	333.056	333.059	11.1713	11.088	11.255	4468.86	2449.09	3772.75	5861.51	3679.73	1992.69	1861.83	1221.98	1471.44	1769.55	3799.94	4855.74	3497.97	2011.81	4679.64	3565.09	8139.61	5644.79	5080.06	2337.52	1346.73	1659.78	1980.09	2554.03	3563.57	5451.81	6997.69	3558.68	2881.24
M333T5	333.109	333.107	333.11	5.0305	4.96417	5.20133	10653.4	11639.8	14375.1	12971.5	14412.5	17672.1	15619.9	6300.01	26972.3	30803.7	24552.3	29055.6	25712.9	11917.3	13853.5	17367.4	14807.5	16813.2	10524.3	5782.48	3130.03	10245.6	6053.42	6187.01	7622.02	7886.6	8107.41	10826	14569.1
M334T5_1	333.586	333.585	333.588	5.128	5.04967	5.28483	10999.6	10413.9	19965.7	10748.9	7144.62	99408.6	73836.8	14388.2	103310	40506.9	58982.7	43722.4	50178.4	21711.6	8504.53	1818.07	6238.76	11296.5	10571.5	10885.4	794.552	14950.3	6925.52	5254.63	1862.85	2385.04	856.797	2957.21	5701.09
M334T5_2	334.09	334.089	334.094	5.1135	5.05417	5.26883	4341.59	2919.08	5119.53	3515.66	1313.4	22083.6	7499.96	2796.52	7030.24	11999.1	12865	11121.5	6676.26	3827.69	2090.9	1610.07	4917.04	4184.57	3173.81	3184.85	480.721	2568.11	1326.7	1508	1200.73	1299.02	1313	2699.22	2178.12
M336T14	335.634	335.632	335.636	13.9711	13.8445	14.0757	6156.91	11091.7	5170.44	5945.65	6508.87	5254.19	6026.91	2899.28	4810.41	2991.01	6351.79	6476.36	6250.87	4292.02	9052.6	10241	6877.94	3672.12	3990.81	5043.34	2768.08	2268.13	6204.86	4926.13	3591.58	4777.08	4440.88	4907.14	13065.3
M336T1	336.073	336.071	336.075	1.28725	1.265	1.32283	3309.29	2628.84	4373.36	3687.45	3315.05	4523.84	4814.16	4172.96	2874.76	2327.98	7813.08	6281.06	6256.41	3979.18	4980.28	2819.59	2395.86	3065.38	3092.2	4417.1	3434.96	3189.83	4531.21	2230.05	2598.26	5508.13	3464.33	5510.8	4491.96
M336T23	336.075	336.074	336.075	23.1978	22.979	23.597	435434	418219	416225	385293	420295	58910.3	178881	76050.9	437886	109829	435253	103687	403666	76850.3	402318	432329	432706	419590	290549	415264	481677	154743	425361	148393	427928	140066	426271	65596.1	477489
M338T1	338.336	338.334	338.338	1.28933	1.24383	1.5735	9296.69	9359.56	9405.71	14050.3	7842.37	12505.6	21964.2	10179.8	9968.77	7673.33	16203.6	12258.4	15829.9	10055.5	8777.4	7590.28	11821.7	9086.14	15502.3	13352.3	14722.9	8741.28	12984.5	8374.14	6448.98	16688.3	9954.99	7562.04	9822.25
M338T25	338.337	338.336	338.338	24.5868	24.0163	24.9835	65801.5	88414.9	68100.5	74704.6	75989.6	75721.7	70107.8	195579	75436.8	56312.1	63956.5	70003.3	84671.2	64844	49188.9	50113.9	88003.1	53829.8	71175.4	73616.3	69925.4	59269.5	174409	55665.4	45036.9	93436.2	90819	72663.7	99217.6
M338T23	338.337	338.336	338.338	23.0332	22.9448	23.229	10559.2	7079.25	11874.1	11544.4	9098.24	5753.08	14951.1	10593.7	15308	49624.4	10967	14025.6	10686.5	13109.9	7335.09	8446.91	12194.5	11497	7298.52	7440.01	8982.14	49049.8	11329	12886.9	10707.8	7241.42	11098.9	9393	9736.26
M338T24	338.337	338.337	338.338	23.661	23.4558	23.9565	1.70994e+06	1.45322e+06	271941	1.2091e+06	1.27049e+06	894409	990865	1.24143e+06	578498	403474	1.27958e+06	595737	1.35788e+06	421913	1.55035e+06	1.57872e+06	969425	1.5311e+06	1.12746e+06	1.07153e+06	1.02351e+06	454964	955679	1.41736e+06	510406	1.01977e+06	722272	1.51983e+06	1.42227e+06
M339T2	339.088	339.087	339.095	1.78767	1.48983	1.9635	22601.9	11036.9	9014.33	12196.5	54279.3	94586.2	142118	49649.2	55863.4	93178.9	210641	101774	155141	159168	12096.9	39001.6	59971	27455.2	11382.3	105888	90246.7	123640	141169	89038.7	65775.2	57036.6	75979.6	67969.5	126265
M339T3	339.138	339.137	339.139	2.57833	2.52283	2.79883	14161.2	14470.3	14195.2	18237.7	17914.1	7876.98	6823.62	4234.24	4234.24	6470.59	35366.5	14572.7	17840.6	17334.4	20858	14440.5	41562.8	16074.1	22279.3	3008.56	6283.54	3470.13	13520.6	11418.4	23245.7	10900.4	5036.44	3875.9	22264.6
M339T24	339.341	339.34	339.341	23.6412	23.4462	23.88	302292	366729	256834	126107	307846	233793	88263.3	31958.6	191462	399283	124592	360349	288648	139238	71624	296313	192257	276387	33187.4	103502	93590.8	123484	62256.3	261538	186901	217194	356289	88499.3	307222
M340T2	340.091	340.088	340.092	1.81383	1.743	1.975	2717.93	1816.58	1837.94	2073.21	8488.17	24723.1	10656.9	7027.78	8808.48	9069.53	17379.8	16568.1	12548	17404.2	3939.17	3594.94	6015.82	5081.85	4992.9	9903.41	13900.1	12251.1	21511.9	14781.9	9164.23	7048.97	15675.5	12563.3	8984.71
M340T24_1	340.349	340.348	340.352	23.6217	23.3602	23.8795	6838.73	17950.5	16659.2	9228.24	13621.7	10524	6222.84	15069.5	34806.1	33364.7	15521.3	29832.1	22440.8	19360	4742.19	31641.8	15995.8	74945.4	54626.6	40074.2	14633.1	38705.6	27505.7	25694.2	77804.3	49855.7	29552.5	90782.4	65118.5
M340T24_2	340.35	340.348	340.351	24.114	23.9107	24.2845	7734.97	10108.5	9108.69	9929.19	11133.5	10603.8	7622.28	15442.6	9126.31	8763.22	12036.4	8724.75	24249.6	10021.7	10816.4	10148.2	14368.2	11402.4	7777.06	7928.26	7487.12	15141.4	11493	11506.7	10393.4	25521.7	8531.01	7324.88	13377.8
M340T24_3	340.35	340.349	340.352	24.4722	24.3405	24.6052	10008.1	14673.2	6318.42	8168.12	6532.45	12453.3	6828.2	19316.7	5432.73	8841.56	7942.04	8926.87	11819.7	8187.31	8794.89	7412.54	9481.14	5254.69	21904.6	6346.37	6564.38	13698.8	6869.14	5827.09	15038.5	6556.85	8320.55	16691	14430
M340T25	340.351	340.349	340.352	24.8222	24.6272	24.984	5747.92	5362.92	5472.17	5896.5	6887.84	10398.5	6392.72	6764.61	5684.94	6615.6	9226.05	5134.36	6931.27	6255.94	5773.2	4766.21	5878.82	5240.07	9109.47	7454.79	6538.24	4715.07	7357.74	13174.1	5919.28	5433.4	5177.68	4530.87	15201.2
M340T23_2	340.352	340.349	340.353	23.279	23.2007	23.3132	7868.29	5865.39	5872.13	4895.07	4147.16	4901.68	3918.24	7801.5	5338.9	5021.12	4211.52	4866.55	6053.31	5270.98	4568.18	5350.16	5613.79	5610.71	4141.97	3579.38	5896.04	5413.22	6555.74	4580.57	4669.5	3403.49	4435.79	4657.09	4383.46
M340T23_1	340.352	340.35	340.354	23.003	22.945	23.1795	12684	9352.41	6920.76	12190.7	8124.77	7337.32	9550.27	8557.53	6841.52	4438.43	10440.6	6280.31	8267.63	4579.16	5778.6	5274.78	10176.7	7997.86	7350.71	5233.49	7288.36	11147	6961.24	7038.99	9108.48	15260.7	7879.98	6737.81	7182.61
M341T12	341.03	341.029	341.031	11.923	11.4067	12.29	132216	85810.8	57923.4	50490.4	128887	75294.1	263425	130023	102869	352986	118265	97521.5	123201	146494	122385	135431	114236	132769	122904	129442	126681	129027	128536	117568	148872	138925	140206	145115	74090.6
M341T24	341.3	341.298	341.301	24.1138	23.623	24.3742	16708.4	10779.8	50009.4	12139.3	14048.7	12861.2	25666.8	13875.1	20359.6	11634.2	15486.9	21687.2	11869.4	15679.3	12069.4	10718.9	17801.4	13842.4	13834.5	25975.7	12173.6	20006.9	17806.7	14389.1	14744.1	20676.3	15501.8	14667.3	13930.7
M341T25	341.3	341.298	341.301	24.6803	24.3815	24.9828	10012.3	15253.9	3532.56	8586.67	10982.4	11530.6	8757.91	14252.3	10782.7	8165.64	17145	37545.3	21599.1	12699.1	14970.6	10029.4	9598.44	12856.5	9158.16	15319.2	12787.2	26913.2	13857.9	13907.8	10309.5	8834.04	9107.5	9763.72	25796.8
M341T23	341.3	341.299	341.301	23.2628	22.928	23.5665	126077	132216	131514	128876	20130.8	115189	142736	132550	33032.1	127226	140644	20877.5	137731	19294.3	47894.1	35923	111868	142669	16745	17894.9	16309.8	17676.7	16884.3	24484.5	138635	21352.7	131256	140144	35807.9
M344T1	344.046	344.045	344.051	1.41	1.384	1.52633	7425.17	5313.88	8353.44	4681.72	4812.01	4096.17	5626.45	7189.36	2658.75	785.375	2018	3178.77	1889.97	3016.74	3923.48	3491.62	4797.74	998.793	4514.78	5448.02	4629.73	4108.73	5806.81	6110.91	3739.67	3887.53	4102.54	3555.76	2983.23
M345T23	345.075	345.073	345.076	22.8787	22.7765	22.9555	18018.4	8583.23	9628	16920.9	21797	23289.4	14301.3	3717.27	3557.87	6547.18	39726.3	16716.9	17172.2	13597.9	13483	26733.1	37081.2	10166	11282.1	3907.24	3852.12	4596.77	6567.12	6767.32	11753.7	12353.9	11019.6	7478.9	28489.2
M347T23	346.968	346.967	346.969	22.8193	22.4313	23.0983	62907.5	39106.5	46439	24147.7	56235.6	118926	41064	40328.9	166104	80309.9	41373.1	27053.5	51783.1	436079	36039.9	59345.8	45204.2	54101.9	41097.6	37104.5	40757	64695.6	132026	33994.1	37053.7	46210.1	219046	35512.6	48475.6
M348T23_2	347.951	347.95	347.952	22.9778	22.911	23.088	125458	268001	126309	389446	121673	294272	301971	401900	110399	260564	105225	260219	108233	184724	370543	114622	282806	271549	280324	228348	167691	107160	272827	123497	109786	118857	120060	261854	124374
M348T23_1	347.951	347.95	347.952	23.3793	23.3747	23.3943	67806.1	95496.7	61329.8	55446.4	69167.2	60406.6	59922.1	70903.6	76906.1	91836.9	61844.1	76218.2	71217.2	88406.5	50641.8	114156	62974.5	70179.7	60047.7	50966.5	61091	74923.2	58618.3	69534.1	90967.6	67310.1	74651.6	75088.2	67610.6
M349T23_1	348.952	348.95	348.956	23.3793	23.279	23.7213	12089.3	21600.5	22566.8	12288.7	10391.7	19751.1	22526.4	12928.4	10255.5	16307.4	13414	18343.6	18415.8	16131.8	10792.9	16195.6	16328.8	17626	12937.1	11862.4	12942.7	12310.1	11027.6	24464.6	15727.3	13503.7	18479.7	16890.9	11097.3
M349T23_2	348.952	348.951	348.965	22.9456	22.6708	23.1288	34541.8	17803.9	36473.4	19303.2	61746.4	22001.2	62660.4	25025	23309.7	70831.6	28597.5	22614.4	20252.1	21045.4	82349.1	57870.8	21478.6	24438.6	28806.8	25883.4	28076.7	24443.2	21502	27792.9	24129.3	23943.8	54960.6	19905.2	28822.2
M349T9	349.05	349.048	349.052	8.5785	8.49233	8.63233	3804.05	2236.04	2855.38	2734.12	5994.43	2007.5	3378.02	4338.77	3525.22	2283.04	3984.66	1738.87	2523.22	1696.55	2143.26	3601.28	2312.93	1797.26	1619.97	7406.51	8890.65	4604.31	3667.42	3774.77	4514.54	5081.92	2803.33	2979.34	4277.26
M350T23_2	349.949	349.948	349.95	22.9613	22.8957	23.0788	37514.3	44955.7	19349.1	48896.3	17372.7	26168.8	29097.4	17116.7	45324.7	15639.9	17205.4	46254.8	19126	16682.5	18146.1	19619.9	22032.1	19252.8	26232.3	19136.4	17082.7	18143.7	48224.5	17945.9	24449.3	23538.5	17632.4	45380.3	19894.1
M350T23_1	349.949	349.948	349.953	23.379	23.3602	23.6835	9111.36	12492.9	11139.3	11717.1	10129.9	19087.6	12467.4	10616.2	13003.3	17507.9	10174.7	13728.3	16467.3	15799.1	9528.49	13974	16586.4	13019.5	9493.91	9717.97	10138	11942.7	9065.54	10245.2	12657.6	11173.5	1181.29	13480.5	13315.5
M352T24	352.316	352.315	352.317	24.342	24.0565	24.6483	51467	6981.4	6705.83	5777.8	6002.58	5747.4	8867.5	7261.36	6137.32	3561.24	5736.35	4317.38	12523	6480.35	6090.02	5092	8099.19	7208.96	7719.44	6151.97	6704.59	4360.17	5342.59	9863.82	5199.31	8386.61	4170.94	4124.58	6665.72
M353T23_1	352.906	352.905	352.907	22.777	22.4237	23.003	3.85721e+06	3.88348e+06	3.18886e+06	4.30286e+06	2.63446e+06	4.31657e+06	3.17876e+06	3.84123e+06	3.34579e+06	4.20935e+06	2.5005e+06	3.16804e+06	549042	4.94652e+06	3.8407e+06	2.7565e+06	427547	2.23256e+06	1.55364e+06	2.02882e+06	1.1805e+06	1.81387e+06	3.66378e+06	2.78227e+06	1.99881e+06	2.47568e+06	419991	3.61148e+06	865209
M353T23_2	352.906	352.905	352.907	23.346	23.197	23.58	77717.4	98551.2	100677	58146.5	88247.2	85863.4	177054	104935	69310.3	99282.4	113742	85141.6	97769.1	85934.3	89393.1	106517	108171	88728.6	102228	165322	82530.7	97179.2	93692.8	85273.4	105189	87104.4	96297.5	76106.4	106104
M353T17_2	352.906	352.905	352.907	17.3848	17.2333	17.4787	228301	229931	201909	310388	250675	230175	374393	264875	195914	224891	211169	426022	283849	265016	1.74137e+06	239639	217598	350361	316648	256341	236640	239704	230806	248777	226876	289637	254900	253547	301048
M353T16	352.906	352.905	352.907	15.9584	15.731	16.0933	519657	1.1795e+06	1.20379e+06	1.00701e+06	487933	671283	1.01651e+06	504816	200718	639314	1.04326e+06	193503	148488	516782	1.26411e+06	506094	1.15082e+06	294218	174112	490477	452205	166366	209260	494301	549450	231611	518187	540309	141519
M353T11	352.906	352.905	352.907	10.938	10.703	11.1565	210603	233294	91838.4	57884.1	165388	224412	186048	235672	93588.4	115731	143871	153406	168731	89637	130169	128754	135627	62198.1	59963.9	231254	222794	84539.1	216088	193361	212686	189180	186335	209809	307217
M353T14_3	352.906	352.905	352.907	13.5228	13.292	13.714	244813	118801	274984	226615	223841	121388	408457	234941	475157	139480	147094	222255	214862	150571	323177	205545	115851	204928	141195	247559	219004	235142	132640	230210	249101	247055	250278	239386	126897
M353T15_1	352.906	352.905	352.907	14.5293	14.3763	14.795	239214	151485	574414	146988	195991	464126	358116	211245	192832	129215	125733	193653	131296	168094	170919	199400	675997	205656	308424	210045	184702	195263	168610	208983	186748	570134	209534	209529	156771
M353T13_1	352.906	352.905	352.907	13.0943	12.855	13.2622	161279	400743	160797	474083	136732	155485	117621	163927	158231	171368	93647.6	129975	152994	151731	145286	133528	127025	137884	141723	169488	139170	156643	116775	147743	145066	117693	156058	152132	80979.5
M353T17_1	352.906	352.905	352.907	16.8511	16.5098	17.2082	229136	173765	179249	177830	226805	213475	404709	208547	986083	626125	144774	224733	179658	212118	215970	227774	177396	555741	439137	220723	217627	204742	308201	243264	224119	704426	233446	236273	170520
M353T14_1	352.906	352.905	352.907	14.2318	14.1303	14.3218	211585	165256	226737	177971	181257	193470	193528	191060	1.0674e+06	95470.5	110909	178314	198804	130196	194568	181854	171764	236432	199818	197846	181960	181698	574575	198699	182123	252496	185102	201167	120330
M353T20_1	352.906	352.906	352.907	20.4149	20.1987	20.8122	489644	2.05537e+06	2.50777e+06	699626	476420	372811	379602	496452	267079	226700	2.29428e+06	410947	265096	498145	2.86234e+06	476300	292866	311773	2.3241e+06	499011	492987	337479	310049	477873	253347	386291	297831	507290	2.32252e+06
M353T13_2	352.906	352.905	352.907	12.583	12.2777	12.812	141907	126415	164676	102820	138536	127922	333393	141124	602152	183464	105449	146238	140153	123869	94625.6	137117	243412	88066.7	95324.3	138118	120660	497413	100344	132140	155942	121062	145221	152640	535355
M353T19_2	352.906	352.905	352.907	19.3382	19.19	19.4878	270837	198938	206195	311873	235319	248360	374597	245871	278456	385510	552351	270268	370746	437346	370972	260461	330752	238440	310813	245351	239302	263109	246078	279729	376196	247141	268600	302595	307049
M353T22	352.906	352.905	352.907	21.7835	21.4012	22.3813	502073	612231	3.57976e+06	392406	480959	562649	753352	518096	2.23089e+06	291906	610577	464839	2.89378e+06	685507	458888	610922	453687	354736	659834	542931	531474	520464	264239	349950	1.06427e+06	500281	470833	494280	398934
M353T14_2	352.906	352.905	352.907	13.9522	13.7883	14.0847	170989	115009	238851	119084	165830	149330	185155	165549	167775	207997	109502	160967	160805	144505	131424	161700	267929	163752	111488	148506	155256	233885	167045	161803	174945	165225	174523	181176	141177
M353T15_2	352.906	352.905	352.907	15.197	14.8098	15.611	181656	143073	183534	114915	153871	617222	91511.9	188919	591431	133529	162693	171192	128697	121537	136779	161956	125253	151528	159175	176789	184106	416906	185910	168216	198802	174704	187313	199842	124186
M353T19_1	352.906	352.905	352.907	18.662	18.3297	18.9423	257717	259221	294354	256570	257048	285317	223697	228719	236359	267435	497886	277398	261100	401244	254148	246261	253055	267526	193368	264191	216365	261764	267633	298455	223414	463182	281134	296633	226034
M353T18_1	352.906	352.906	352.907	18.0653	17.8418	18.2843	304234	309062	311047	240995	311140	1.28171e+06	308126	313521	874747	281300	210108	300893	250745	248185	1.0931e+06	300527	386250	621129	279890	310613	300666	444610	249699	277276	313542	190930	322034	331489	238122
M353T12	352.906	352.905	352.907	11.961	11.6907	12.206	235615	456759	537494	142629	212085	510717	66166.6	231743	292252	153586	73023.9	201324	208964	91552.7	82576.8	196082	174256	86169.4	208803	241924	224195	162899	594622	226333	239310	109178	224017	233267	90592.4
M353T21	352.906	352.906	352.907	21.2068	20.8272	21.3885	434949	1.20117e+06	438862	259166	398572	266110	1.46918e+06	431248	418218	321640	328638	433590	426190	439722	780874	414926	633856	417039	385173	428530	420934	374670	334106	399704	416293	586090	445207	663662	385318
M353T20_2	352.906	352.905	352.907	19.772	19.521	20.1065	290144	683008	255229	354140	328360	320653	251182	328235	440196	448008	275613	292263	466886	296970	288764	286358	316484	253195	325919	286062	313113	340631	257672	329996	329730	361562	297936	292636	327180
M353T18_2	352.906	352.905	352.907	17.6587	17.567	17.784	289839	290230	303441	264169	263203	236179	239148	206364	269648	289328	897907	249723	258559	275943	251770	260055	252862	388239	411868	258068	251530	265674	245522	270666	538772	271942	258367	258125	205029
M353T19_3	352.906	352.905	352.907	19.0728	18.977	19.1558	394628	560948	506688	264109	388154	333773	659363	400319	407143	303201	375826	384677	395713	412700	352975	392253	370755	536533	404682	394173	392737	237767	405782	370351	400722	392662	387145	385205	923095
M353T2	353.103	353.1	353.108	1.65783	1.62133	1.815	13632.7	4978.67	7286.98	11308.1	17825.5	43429.3	34596.8	15025.8	5235.15	10853.7	1752.88	12903.7	24521.5	8479.91	20221	733.91	45885.9	23118.9	50848.5	27629.2	18748	13016.6	25857	23830.1	1396.6	28250.6	16897.8	17725.8	904.387
M354T23	353.906	353.905	353.906	22.7858	22.5687	23.011	168129	100537	499448	106210	106081	796113	75914	489994	969947	329594	566052	510095	509439	848184	659224	672843	697207	163733	665935	738681	235639	398466	569952	870207	113829	211781	508244	576467	652801
M354T21	353.906	353.905	353.906	21.1893	20.9713	21.3423	70031.1	60691.2	65078.9	105523	69266.8	69532.9	66950.3	67441.3	61718.4	72452.4	66456.7	63347.8	66787.9	97506.9	69003.3	64039.2	67823.5	57020	65152.5	74027.5	88306	89688.5	70265.2	80235.9	67439	61767.3	61309.5	59300.8	70862.8
M354T18	353.906	353.905	353.907	17.5247	17.1857	17.9157	44181.7	74917.3	57444.5	37821.2	44159.5	126646	49707.3	56673.4	58814.4	65740.6	45453.4	46167.7	54754.5	139902	54304.6	57194.6	52968.6	53861.1	55610.2	56892.6	57492	54824.3	52333.4	51846.1	37011	58172	53725.9	50399.6	48568.1
M354T20	353.906	353.905	353.907	20.3897	20.052	20.672	123284	71993	70939	59100.9	70299.8	71541.7	66083.3	72141.6	65215.3	70882.8	69984.1	80152	78487.4	61082.9	68230.2	157498	80413.3	68881.3	78972.9	80499	264603	81573.6	61916.3	70436.8	66490.6	61566	76329.6	68185.9	72314.6
M354T22	353.906	353.905	353.907	21.774	21.582	22.0182	220058	74867.3	83145.9	121600	75961.3	78184.9	89638.6	75883.9	107044	101191	102419	76065.1	68558.2	72615	92196.2	363813	71568.3	89643.2	75241.1	129328	156896	115285	108944	75667.2	76753.3	77500.2	73422.8	84271.4	69065.6
M354T19	353.906	353.905	353.906	19.2687	18.956	19.5407	51870.6	59992.5	65686.9	55451.7	81673.6	72127.5	63705.1	80134.7	99563.6	42587.2	62559.9	67254.5	58819.4	65026.2	56261.8	63661.2	58849.9	77586.5	67523.4	62264.3	66244	57362.1	139743	65539.5	58369.7	57751.2	58612.3	299460	68224.7
M355T23	354.905	354.904	354.905	22.812	22.5805	22.9107	126821	285381	286898	461246	575302	337054	272590	66608.1	507797	332303	429986	287242	280970	508485	276812	307428	285706	62001.6	283637	264010	279690	567328	516380	289378	76352.1	164043	85348.1	373369	288703
M355T3	355.126	355.119	355.13	2.57617	2.52283	2.68733	5460.59	3992.29	4354.01	6704.29	3456.24	7087.04	6619.38	2741.28	2741.28	2741.28	12734.8	1370.62	3688.92	4448.58	7143.78	4166.28	2887.69	8181.31	9633.14	4220.84	1075.9	1213.01	5542.44	2782.17	2813.5	5272.23	2333.41	651.757	7791.04
M355T5	355.185	355.182	355.187	5.369	5.32017	5.53817	6164.12	4032.69	7729.09	7291.39	2297.59	11111.3	9760.21	5225.37	10604.1	2269.12	34675.1	24794.2	17307.7	1554.88	15593.4	9780.08	11441.8	12489.7	11408.6	2935.6	2993.09	3392.34	3043.72	2456.6	3448.16	2713.1	3402.86	3625.38	7474.91
M359T16	359.049	359.048	359.05	15.6128	15.4573	15.7395	20164.5	33371	21487.2	20732.2	17482.2	82669.6	94513.6	33734.4	111905	144601	7724.97	46956.9	19390	15213.8	19167.3	9734.92	8463.27	38454.7	11471.1	78705.9	24843.5	29121.7	48059.6	95849.4	20930	11631.3	54598.8	23242.5	8645.13
M359T23	359.311	359.31	359.311	23.0177	22.9773	23.1658	18050.6	14747.7	43619.6	30837	17863.9	40000.7	52607.4	29706.7	33708.2	32293.5	30276.8	25693.2	30101.5	19050.6	31778.1	17612.7	61714.8	22848.2	47675.2	37260	61593.6	30313.3	17809.3	28389.4	38031.3	38805.8	21948.1	40665.1	35208.3
M359T24_2	359.311	359.309	359.312	23.546	23.1962	23.9022	26267.2	31122.3	26584.3	79135.9	107503	16156.1	17161.3	20951	21554.1	21395.9	23979.6	145530	18170.9	32394.5	18289.9	23292.5	24088.1	88815	29127.4	104285	20622.7	50513.1	41143.4	36207.6	23497.4	26995.6	21118.4	49926.3	53082.7
M359T24_1	359.311	359.309	359.313	24.2214	23.9092	24.4648	13108	36637.4	30459.4	13282.9	13645.8	27141.6	15600.2	60953	16170.8	15336.8	52702.7	13796.6	52547.3	30214.8	9747.93	17549.4	39890.7	14935.9	12707.3	16558.7	23278.8	13503	17665	31913.3	50546.8	96496.9	18683.4	27886	22579.5
M359T25_2	359.311	359.309	359.312	24.9187	24.8077	24.9837	17124.8	14234	12289.3	9658	11535.5	8943.71	24686.9	12500.7	19488.4	9781.02	13853.3	15217	22504	12728.1	9291.27	13351.5	11140.7	13101.8	9338.15	13272.6	15251.3	9494.92	10892.2	10165.4	10309.2	18350.2	11006.6	12826.3	28550.3
M359T25_1	359.311	359.31	359.312	24.6315	24.4807	24.8065	12573.2	15278.8	13647.3	10544.9	15893.2	19134.1	24280.3	24220.8	13201.5	109701	18348.5	12253.9	18371.8	14873.2	21542	34711.6	27310.3	27210.2	23102.2	11611.9	14978.4	23345.1	14848.2	16694.3	21499.7	16555	18041.4	15803.5	15971.7
M360T4	360.147	360.144	360.148	3.661	3.42733	3.961	20712.9	19108.5	12890.3	15196.8	29617.3	23409.8	65056.1	7921.98	6614.17	40313.8	39186.7	43396	57910.3	16088	82432.5	22246.6	105803	46019.2	63856.1	17872.2	23186.5	47717.3	21365.6	42109.5	6565.5	35150.3	38976.2	46558.6	6753.95
M360T23	360.315	360.313	360.316	23.0303	22.9443	23.2292	8788.45	10426.9	5256.31	21240.5	9003.74	4342.93	7705.15	10844.5	6601.55	15052.3	16504.2	16836	4109.29	7721.4	9900.79	7563.91	4609.87	16765.5	9724.84	3508.66	19286.2	4450.39	5944.73	15931.6	3690.88	12339.9	5710.45	3166.99	4452.08
M360T24	360.318	360.314	360.319	23.7385	23.2465	24.0905	150483	78640	11877.4	36027.3	26050.4	34966	14585.2	21211.8	143323	38702.7	11141	26991.2	18968.1	22367.9	17774.9	120346	123044	21484	13543.1	40365.3	20922	22866.8	15092.1	13288	16435.8	21445.5	148688	55212.1	18825.3
M360T25	360.318	360.316	360.319	24.6215	24.114	24.9837	17058.5	10323	21099.4	14348.4	15181.6	17371.4	16362	24289.5	7349.02	12100.3	17344.3	11792.3	10872.7	23670.6	18145.2	11896.7	34336.5	15517.4	16576.5	24043.3	38686.8	12313.8	47808.4	12477.3	11259.5	16419.1	15547	11755.8	17606.6
M362T9	362.204	362.202	362.205	9.26483	9.18517	9.49383	6283.67	3111.38	5340.15	16371.9	12077.2	2296.88	1379.12	1121.78	1177.63	1146.19	16987.9	15510.2	7696.88	13510.4	8066.58	17627.5	10614.3	5619.16	6331.21	1085.09	1252.42	1078.99	1363.69	1206.56	5296.16	13319.4	8556.77	7540.02	12120.7
M365T3	365.102	365.101	365.103	3.14975	3.0955	3.2175	68965	79664.3	58425.4	51220.1	81617.3	28965	34008.7	90466.4	47530.8	53478.4	34144.6	36077.5	35205	28125.9	218762	101609	127242	65742.2	74931.5	29425.7	41132.5	69329.8	18586.3	33730.8	33054.4	111650	80831.8	43840.3	65810.7
M365T5	365.102	365.101	365.103	4.84967	4.79667	5.1175	227627	223680	246807	171870	163959	219704	231311	88527.9	120745	85047.3	350941	292747	204551	247873	271832	148600	318502	393447	214268	101397	147261	47858.6	193501	240673	349997	248114	86738	220923	235021
M365T4_2	365.102	365.101	365.103	4.4125	3.99533	4.6835	1.07177e+06	1.05663e+06	655210	246786	651463	372162	204605	530830	757958	367159	356653	419622	833435	488624	2.17383e+06	936724	3.36721e+06	770292	915667	358955	296335	133798	289027	786891	680664	284112	915191	665427	1.2871e+06
M365T4_1	365.102	365.102	365.103	3.72	3.57017	3.89483	7.42582e+06	8.44564e+06	8.02867e+06	9.27927e+06	8.38345e+06	3.97061e+06	3.99254e+06	2.68337e+06	3.21614e+06	2.57788e+06	1.82774e+06	5.22503e+06	7.28988e+06	5.04382e+06	9.4921e+06	9.38608e+06	9.83675e+06	4.91134e+06	9.72417e+06	2.04191e+06	3.00126e+06	3.3254e+06	697293	3.742e+06	6.24073e+06	5.60404e+06	7.0281e+06	6.26466e+06	6.99762e+06
M366T4_2	366.105	366.105	366.106	4.41467	4.103	4.862	86726.3	93493	116411	123744	214417	50510.7	51745.4	33338.1	96421.1	23904.1	102985	60215.7	87716.8	56356.4	117987	82936.5	143561	93365.8	143838	39483.5	36124.2	36342.1	40889.9	37450.9	67223.7	124628	129689	63832.8	95476.5
M366T4_1	366.106	366.105	366.106	3.727	3.41683	4.01217	1.02207e+06	1.40354e+06	1.19255e+06	234334	1.00293e+06	209058	544907	117695	250134	400086	448327	867158	382531	736444	1.35439e+06	1.37743e+06	740647	1.38317e+06	1.53499e+06	142991	197788	461237	482138	254694	787493	1.104e+06	527109	1.06813e+06	362264
M367T4_1	367.107	367.105	367.108	3.72	3.40517	3.8835	235434	259904	218070	238233	76565.5	109429	100823	31271.8	85954.5	77041.4	62447.3	40588.6	188771	39141.2	273151	333611	318281	251103	106141	82379.1	91424	88440.3	88363.9	91043.2	154505	182137	95607.7	160021	76048.3
M367T4_2	367.109	367.107	367.116	4.21917	4.03483	4.53183	44939.7	51458.6	30118.4	96336.8	55680.1	36925.1	32685.2	8391.96	30731.8	23818.8	70378.4	38789.1	23705.7	15266.3	37621.2	55141.3	89218.3	27154.1	76576.1	27606.4	21433.4	25863.1	28038.4	26966.6	17943	60435.8	73944.8	67247.4	61563
M367T6	367.117	367.117	367.118	5.65817	5.478	5.96083	254125	68250.4	296630	304495	317946	689566	429008	553005	186357	432194	583883	627949	183540	475448	204109	408856	500098	157843	540328	507318	754723	518587	309511	548443	291027	125910	286037	415906	168811
M368T6	368.121	368.12	368.128	5.74	5.28233	6.05317	890.795	21459.2	24635.6	24322.1	18226.5	37865.3	125319	40536.2	70496.7	24771	41412.1	35993.9	33831.6	16227.4	27718.5	63725.4	52056.3	25901.3	29138.9	42079.8	30633.7	25395.5	45417.2	45101.5	19310.9	23633.8	15876.5	21228.8	16440.2
M369T8	368.88	368.879	368.881	7.78417	7.571	7.9165	26292.5	16632.8	22152.5	17677.3	21626.8	16905.5	16694.9	23376.9	19472.7	15481.8	5944.45	9534.23	12124	14413.3	15071.9	15381	15115	18601.1	14070.1	21423.6	28448	10989.4	16759	32523.5	22117	24367.7	12184.6	13151.8	11028.3
M369T13_1	368.88	368.879	368.881	13.0202	12.7427	13.2738	22738.8	22434.5	37645.8	24125.4	24883.1	23226.3	23451.2	17929.2	24411.3	18706.1	19232.4	22630.1	20368.9	20448.3	21490.2	24085	24745.8	22885.6	24756.7	24313	21280.6	25442.5	21904.1	21849.9	20639.5	22873.7	19874.6	29048.2	18508.6
M369T9	368.88	368.879	368.881	9.18808	8.84933	9.56783	50670.6	38091.2	49121.9	37044.9	47913.4	45020.3	39469.2	48052.9	49587.4	38025.7	35427.9	36879.7	29349.4	43971.2	41200.3	41240.5	45334.4	48879.1	45010.7	41499.4	45699.8	64757.1	38252.1	227775	68574.9	31825.5	36447.2	48648.6	43400.2
M369T20_1	368.88	368.879	368.881	20.2312	20.0223	20.406	25936	25189.1	24626	25883.3	28346.2	25099.2	26591.5	27624.6	29423.7	28471.3	26842.6	28129.4	27486	22911	28983.3	30597.8	30672.1	26670.1	26015.5	20392	24312.6	26548.5	36380.9	24779.7	26058.7	30365.5	25550.2	16939.6	105905
M369T11	368.88	368.879	368.881	10.9152	10.7895	11.1273	31851.5	27878.1	31430.3	21665	31428.4	34921.4	28786.7	26758.7	31934.8	24899.2	24445.6	24405.9	87393.9	26544.4	24624.1	24179.4	24477.8	31853.9	27268.9	27507.3	32300.1	40153.9	28924.8	108007	27960.1	29748	29667.7	35843.3	24106.8
M369T10_1	368.88	368.879	368.881	10.0795	9.97	10.271	50059.7	47947.6	38165.2	39442.6	52706.8	56081.8	55011	44046.4	54654.9	43685.8	49816.3	40314.6	48600.2	44518.6	45148.4	35558	47873.5	48494.7	47320	53857.6	126917	29033.6	42504.4	44710.1	44015	23338.6	26546.4	87679.1	81930.6
M369T16	368.88	368.879	368.881	16.0391	15.6905	16.2793	33366.2	32241.8	32500.4	31966.2	33463.1	33315.7	31451	15905.6	31271	28026.6	19080.5	31142.6	35452.7	31835.6	30693.3	32497.3	33059.2	36323.3	36075.3	21591.9	16031.3	111420	49937.8	25009.9	31938.3	98397.8	20165.3	35484.5	46037.8
M369T12	368.88	368.879	368.881	11.9617	11.7683	12.1813	29899.9	25389.2	31521.8	31202.5	26774.7	31080	26483.5	21119	32237.5	20349.1	34642.7	24007.4	29395.5	22230.7	24205.6	24107.9	26597.2	25918.7	32514	174026	165888	48661	66336.9	26263.9	22612.6	26805.6	16592.5	23260.6	20515.2
M369T18	368.88	368.879	368.881	17.8157	17.3423	18.219	22036	18846.1	19645.5	22713	19799.6	20521.5	22325.6	21113.7	22864.8	19591.9	23909.9	22664.7	22552.9	20063.7	20590.8	19130.2	20613.4	21613.2	25061.6	20970.1	24994.1	32249.2	23204.1	21489.3	20446.6	25194.8	19229.9	40304.5	22027.6
M369T13_2	368.88	368.879	368.881	13.4597	13.284	13.754	31248.9	28505.7	25900.3	29557.4	29093.9	26590.1	27859.3	20071.2	26233.7	27588.2	66149	30153.5	28318.3	24403.3	30464	29040	30343.4	29435.9	31078.8	21374.7	25030.4	23219.1	31279.2	24650.8	26592.3	47323.8	25071.8	51853.7	77875.9
M369T20_2	368.88	368.879	368.881	19.7712	19.5045	20.0052	23961.9	24827.4	24644.3	36672.2	24547.4	28227.2	27797.2	20535.9	25838.9	24155.1	57441.6	25500.9	26420.3	26749.6	25327.5	22125.2	26596	22067	28980.3	52442	25172.9	24955.6	18742.3	23479.1	21281.8	22195.2	22990.7	18063.8	27882.2
M369T10_2	368.88	368.879	368.881	10.4883	10.3047	10.7177	51413.2	48937.6	47698.9	62104	47006.7	60122.2	58717	46587.1	53750.4	47484.8	19060.1	46006.3	27131.4	50568.5	50791.2	43073.3	51839.6	49185.4	51324.2	28431.7	46058.2	34726.2	80472.9	34515.2	45797.5	76566.5	45799	67606.2	89556.9
M369T19	368.88	368.879	368.881	18.6018	18.3143	18.7857	19335.5	17899.1	17967.6	59835.3	21334.5	16462.3	20082.7	17652.5	21330.4	18569	21176.8	21306.5	22644.1	22610.7	20796.1	18386.4	22114.3	25217.7	22422.2	27316.4	20823	16608.9	17438.8	18044.7	19772.9	23917.2	19078.1	22535.1	27721.9
M369T23_1	368.881	368.879	368.881	22.7787	22.564	23.0948	36039.8	39129.3	37983	30569.3	39323	35649.2	35394.6	36257.1	37929.2	65984.6	22627.5	39493.3	39300.9	40262.6	39046.9	37370.7	36983.6	29816.5	36134.1	109220	34698.4	21587.3	24843.3	111014	30018.1	20224.6	44064.4	133033	201822
M369T23_2	369.347	369.346	369.347	23.0159	22.979	23.212	16544.9	21606.5	22508.1	24350.7	22631.2	20891.1	18361.4	17245.7	18895.3	15435.6	23926	18342	20903	34128.7	14082.6	17549.1	18213.2	16599	28948.1	21724.9	27535.1	22476	24371.4	15698.9	29170.4	30021.7	15604.1	15480.1	16214.9
M371T9	371.032	371.031	371.033	8.558	8.5155	8.667	3278.03	2492.05	4547.3	8012.99	10289.3	7560.58	7074.21	6513.8	5253.32	3884.49	9421.18	2861.97	4251.89	2707.26	3274.2	4229.33	3662.02	2600.39	1982.77	9420.04	6681.67	4061.8	6597.49	5927.13	7113.35	8087.79	4766.38	3690.57	8134.73
M375T1	375.032	375.029	375.035	1.375	1.32617	1.55433	7101.4	6543.06	6277.15	7019.13	8286.27	10307.8	8576.59	3694.29	4504.6	8668.27	7168.26	7082.99	7171.4	7954.88	7626.56	13956.2	12376.7	9634	10294.8	6303.02	5523.91	7209.88	8216.25	7316.37	11287.1	10979.8	8714.97	5976.06	12311.3
M375T16	375.149	375.148	375.15	16.3967	16.2473	16.632	17040.9	22104.4	20402.6	14955.1	16163.8	37363.9	97094.1	12939.1	59909.9	95040.1	19062.9	28204.8	48160.9	33686.4	16223	9706.94	21463.9	26644.1	15064.1	21721.8	34401.6	101738	108251	98981.8	13899.2	25377.2	21541.6	43539.3	10229.1
M375T5	375.154	375.154	375.155	5.48075	5.32433	5.75333	86207.5	62838.3	41807	60733.5	94108	218430	142349	12065.2	26317.4	35351	264452	38273.9	95229.9	29101.4	29120.5	47332.2	132301	63450	97412.8	34678.2	14986.9	14515.5	40135.5	15047.6	7306.92	30606.9	5646.06	16614.8	44217.7
M376T7	375.996	375.994	375.998	7.48675	7.32683	7.74367	2528.48	3889.92	3294.99	4065.02	2109.27	10565.2	9989.42	3252.19	5233.5	6398.56	1781.24	2231.15	3236.58	2938.16	2288.41	1904.68	2231.65	3978.87	2212.52	3053.5	5790.74	11223.7	7224.46	3935.71	5134.71	2575.52	3310.71	4605.17	2637.9
M376T5	376.158	376.156	376.16	5.48267	5.346	5.74167	16535.1	4849.69	7141.89	5429.01	18901.5	42070.4	9354.42	6405.74	5734.04	5584.81	54161.8	9240.52	13538	898.063	5088.27	6034.72	16823.9	9572.38	18567.1	7612.56	2330.42	3770.57	5198.54	7776.54	1572.63	8318.7	2512.64	1961.56	10743.7
M377T2	377.141	377.134	377.142	1.51458	1.35133	1.556	5076.64	10744.4	11662	11750.5	15778.4	892.861	1627.39	1610.08	2387.21	2491.41	19449.5	4154.74	3953.57	4633.06	3754.68	11544.8	3626.5	3543.13	1466.21	1072.54	495.69	2050.7	1526.65	1649.67	5408.47	3515.28	3970.35	4661.42	7637.24
M377T11	377.178	377.177	377.182	11.3075	11.2558	11.4578	6372.97	12302.1	5542.17	7851.37	14063	8709.24	8059.31	1840.75	3921.82	3726.32	9076.97	2920.8	6065.23	5011.72	3917.59	7292.95	8366.15	7610.2	7291.45	5279.63	2498.9	4385.63	4721.99	1278.07	6733.65	4557.04	3763.83	3277.7	6076.74
M378T23	377.887	377.886	377.889	22.9607	22.895	23.0945	4102.58	4730.71	5563.25	3738.83	3863.28	4628.53	4112.35	3495.86	3755.7	3115.58	3884.4	4721	3896.83	2301.18	6945.57	3038.97	4576.91	3915.93	4016.97	4380.69	3875.62	4290.14	4856.38	3189.2	3528.57	3905.66	2527.76	3504.33	4800.95
M378T13	378.161	378.16	378.167	12.7787	12.672	13.0947	9238.45	7391.37	4307.16	4081.32	21078.5	17091.2	17366.4	2561.79	3355.73	10298.7	25494.6	3285.76	3707.42	3200.65	4017.17	30110.6	16828.1	3552.36	4770.26	4370.97	2527.73	7365.77	6963.29	7724.43	11150.1	3633.94	2525.36	3565.43	14876.6
M380T2	380.113	380.113	380.114	2.14667	2.1275	2.18	742.603	101.02	139.659	507.568	2972.24	8996.64	8273.4	283.089	193.912	7147.64	12163.7	2682.19	4901.88	6569.84	1163.92	14196.9	12232.9	1996.64	3172.36	3737.15	2385.82	3170.34	8154.1	7835.2	12206.2	6896.53	6948.68	5917.48	12508.4
M381T5	381.076	381.074	381.077	4.50575	4.32733	4.9085	23874.6	31275.7	37353.3	28992.6	22123.3	43703	18516.6	15009.7	15703.1	9110.49	22532.8	16443.4	18488.6	11324.6	35565.1	68491.3	28561.5	22044	27870.9	16696.8	14691.9	8900.08	15761.3	21319.3	22914.7	27937.4	25130.9	21274.5	23413.1
M381T4_2	381.076	381.075	381.077	4.1435	4.0295	4.30917	102359	49582	49984.6	39377.9	41143.7	31033.1	33133.7	16882.1	17546.7	12626.5	19551.9	23064.9	19878.8	25048.9	54652.3	33372.1	39851.5	51370.8	156100	33013.9	27230.7	16892.1	34542.3	33251.6	26288.1	43480.4	77976.7	35543.4	59595.7
M381T4_1	381.076	381.075	381.077	3.664	3.20333	3.98	32233.4	400706	78135.8	231093	73875.5	81855.3	85285.4	40781.8	162764	149387	210035	69958.7	69227.9	70202.3	187251	104595	474321	253065	113207	202223	167559	35413.9	221423	61078.2	189565	230420	195844	158990	120471
M381T20	381.183	381.182	381.184	19.521	19.2422	20.0737	18161.8	26524.7	9508.15	10102.4	15587	6807.15	2825.21	13472.5	6945.45	1941.96	16577.4	42272	81882.7	54580.7	8520.93	25517.7	11234.5	28078.9	38025	8767.24	5316.77	12020.1	11460.7	32708	18800.7	20207	25161	9680.09	63577.9
M381T2_1	381.292	381.291	381.293	1.52308	1.24383	1.79567	37189.6	46691.6	17470.3	21455	16379.3	33221.5	22473.8	39751.7	70885	23137.2	15509.3	56499.4	59407.1	37341.4	39195.2	32525.1	31178	29961.9	31711.1	35375.8	14604	39963.5	27456.2	19833.8	30819.2	22314.2	32891.5	28710.3	49332.5
M381T2_2	381.292	381.291	381.293	2.08375	1.84233	2.23567	40313.3	16907.4	50268.3	49784.8	43848.9	27808.2	11271.3	43700.3	27820.1	23376.2	18878.5	7607.55	13446.2	11798.5	47235.7	41129.3	26109.8	65616.7	58599.1	8977.47	14389.3	27984.4	35349.4	27077.3	36274.9	11626	13544.1	37512	18344.8
M382T5	382.146	382.144	382.147	5.12025	4.9565	5.2515	13276.3	14077.5	18932.9	5878.54	8307.1	26423.4	27669.9	10703.7	32335.7	9254.87	18728.1	9904.17	11792.1	8670.6	14581.3	4143.96	16306	13067.9	14690.8	10002.8	4749.38	10157.3	8250.32	5943.98	4718.58	6567.44	3518.33	5985.49	9442.97
M382T10	382.154	382.153	382.156	10.3567	10.2992	10.5637	11012.9	11096.6	15003.6	11189.7	12308.4	2218.93	3059.91	1628.31	1483.39	1942.01	11898.7	12959	12116	10376.4	13064.7	8921.07	14407.6	11078.6	11371.3	2147.37	1804.2	1766.93	1950.39	1253.09	7721.7	7307.74	8523.84	8089.83	15943.2
M383T5	382.557	382.556	382.559	5.13883	5.02717	5.24933	2600.75	3533.32	4225.7	4598	1899.96	18161.9	11352.6	5162.26	12745.2	3340.33	16313.5	13371.2	10253.9	455.201	4175.22	1434.66	3360.91	2581.03	2618.54	2026.09	143.365	3299.01	537.092	1201.11	172.093	438.117	512.137	485.379	1465.1
M383T2	383.112	383.111	383.113	2.01342	1.95133	2.2265	26853.1	30374.9	13178.3	30236.6	23756.5	21859.5	23492.8	5817.42	9564.63	9790.47	10583.2	17695.7	35854.6	17393.5	108265	52822.2	142210	91041.3	141829	11496	5680.98	8623.76	16501.6	18259	21521.2	47271	35664.3	25424.6	8889.95
M384T2	384.115	384.113	384.116	1.99533	1.96083	2.25233	8839.32	7469.99	5517.73	9332.35	5964.86	4446.11	2490.31	460.599	471.955	1520.22	211.546	821.605	4413.93	2953.68	19552.8	7310.45	22311.5	16338.5	20672.6	662.102	454.104	3109.71	1850.84	1991.53	5234.04	8697.15	5540.22	4143.88	1277.1
M385T10	385.125	385.124	385.126	10.3117	10.1258	10.6363	236167	58709.6	197681	198487	232531	104703	360748	136852	94118.8	274999	371754	66430.2	230058	77455.5	101313	274885	88216.7	104684	25630.2	162570	68267.6	55190.7	53913.1	126088	50653.7	144549	26283	36290.1	416920
M386T12	386.029	386.027	386.031	12.3023	12.1312	12.44	3422.76	4999.23	5324.56	5012.22	3540.32	20541.9	21829.6	22646.2	36588	12449.6	2663.09	2179.43	3203.6	2769.82	3269.68	1958.86	2860.52	3429.53	2958.67	17924.4	27716.6	35171.3	36244.9	14814.1	1305.62	2537.8	2588.59	4472.68	911.398
M387T9	387.006	387.004	387.008	8.54917	8.48933	8.65083	3293.41	2365.87	4380	4205.33	9576.67	6010.98	4871.21	2047.41	6231.11	2945.72	7433.6	2836.07	2956.12	2254.28	4417.09	7241.13	4384.31	1854.57	1789.6	4858.97	3449.38	3653.32	5789.48	4715.34	3106.28	3999.26	3167.16	2260.08	10320.8
M387T2	387.131	387.129	387.132	2.39508	2.359	2.52917	12365.4	10817.9	8866.32	12668.2	11550	93671.3	89031	52511.9	81987.8	71660.2	76463.6	49162.9	78434.2	55711.4	7339.89	5605.13	7295.7	6971.99	8942.5	50253.9	25734.6	44840.8	48560.8	59569.2	28336.5	21153.2	26918.5	45515.9	35424.6
M389T22	389.1	389.099	389.101	22.1038	22.0635	22.365	267974	323310	228293	303394	278715	185234	190648	92763.3	119969	115334	283909	241570	252763	156763	284500	213854	282652	213191	228486	143073	147222	98324.8	179698	174290	205415	243128	227589	166374	400842
M390T22	390.103	390.102	390.105	22.1035	22.0613	22.2443	32555.5	42414.1	47377.7	59139.7	52781.4	30723.6	33919.6	11741.9	23239.3	19885.3	52427.7	48605	47664.3	33163.6	48852.9	39074.9	28051.4	26265.6	41685	23845.3	25017.1	12651.1	23600.8	27479.8	27602.7	35659.7	42875	35203.5	69152.4
M391T22	391.1	391.098	391.101	22.098	22.06	22.438	12274.6	13943.3	11845.8	16894.6	22492.9	8141.86	8666.25	4465.43	5919.37	5450.75	21064.6	11224.7	11439.5	8334.07	9561.22	8916.28	13252.2	7629.9	8480.26	7856.13	5164	12318.8	12339.3	9246.59	12644.5	15405.8	9454.3	6497.03	16843.4
M391T6	391.149	391.148	391.151	5.714	5.613	6.01667	41427	40096.8	64852.8	70734.1	49419.1	98142.7	76611	23728.3	29687.4	8368.68	127411	38295.1	67389.7	14267.9	58902.7	34868.6	75702.4	52834.4	58980.7	18829.7	9431.57	15517	18372.2	21030.8	7346.85	24382.4	8523.94	6936.43	12721.1
M392T23_2	391.957	391.957	391.958	22.9598	22.9117	23.0928	39054.3	24945.2	35694	74764	29731.7	28084.4	35905	24012.7	29739	25617.6	35251.2	62857	19218	44370.8	28742.1	29601.9	36295.1	33159.9	27217.6	35157.1	39551.8	27989.6	73995.5	67823.9	68441.4	33924.2	31761	67120.8	23609.6
M392T23_1	391.957	391.956	391.958	23.4102	23.3798	23.6572	37916.5	26168.4	43062.8	36811.6	36404.8	35277.2	43088.9	39202.6	34668.8	30613	108088	28119.8	42035	34322.4	86993.5	33524.3	38311	37084.2	44179.6	49859.7	88468.2	33788.3	41660.7	30838	36240.5	119423	32734	37079	40234.2
M392T6	392.152	392.149	392.154	5.704	5.563	5.90067	3333.42	3956.45	13705.8	15250.8	7273.64	10284	11836.9	5344.35	6775.44	2236.16	9707.65	5670.19	11547.9	958.099	12786.9	5528.99	17047.9	11851.8	5125.26	5152.78	2190.83	2553.68	4308.17	2692.21	1799.27	3860.63	1542.75	1407.6	3799.08
M392T24	392.283	392.281	392.286	23.6437	23.1635	24.4407	7457.98	4499.99	8057.12	3695.38	7164.11	6984.89	5606.03	3503.34	12637.9	35289.1	7056.81	5013.33	26124.1	8487.08	7545.15	8949.74	19849.2	28151.9	7838.54	9609.73	7391.04	8707.18	5102.3	7269.43	6549.89	6962.86	7719.63	3872.66	7526.41
M394T2	394.129	394.128	394.13	2.0065	1.96083	2.04617	256.082	581.196	213.569	581.196	2436.33	7747.57	8839.87	346.917	4573.74	5934.35	2375.36	933.489	4568.44	3999.5	551.955	814.468	9050.77	1779.35	3486	3736.49	1223.17	1974.56	6201.63	6933.51	1156.51	5822.96	6196.33	5429.09	3720.98
M396T24	396.04	396.039	396.042	23.6442	23.246	24.13	64061.6	16844.1	9098.57	9894.57	8765.58	9216.03	11629.7	8709.44	19211.7	15029.8	11589.2	7208.78	7185.96	8545.4	12805.1	49916.3	36120.1	10100.2	6060.06	9634.95	7962.14	21194.7	9369.31	11551.1	14051.8	11146.3	14421	21058.4	6857.88
M396T25	396.04	396.039	396.042	24.7235	24.5335	24.966	3893.57	4898.85	7875.02	3471.29	4454.03	3980.1	10749.4	3678.46	4276.5	3540.16	4316.63	4510.18	4661.77	4931.22	4574.59	3532.91	3565.4	4227.54	4227.02	2699.93	2420.69	4694.39	4261.54	3541.26	4267.09	3702.92	4131.84	7676.79	5076.94
M397T16	397.131	397.129	397.132	16.3942	16.2632	16.565	6350.67	7962.73	9729.58	11614.3	8461.31	26730.2	22056.3	8648.5	14793.3	51230.7	8325.72	40359.3	25807.4	14072.2	12548.5	5071.46	15056	7169.85	9671.32	21425.6	6771.3	50808.1	18033.1	33644.1	7407.45	11666.6	17970.3	9264.94	2385.66
M399T2	399.123	399.115	399.124	1.52892	1.2885	1.57967	28709.7	43726.4	58850.9	36139.7	59212.7	796.75	1880.71	1341.82	6638.8	4486.6	31773.4	5343.15	6503.33	10866.6	9237.25	52209.9	9196.44	14158.9	1691.88	2340.33	790.133	1669.49	2931.91	2626.28	28159	11401.1	19440.6	17254.1	20098.6
M400T3_2	400.12	400.119	400.121	3.44108	3.29883	3.73033	4749.24	2097.58	6956.67	6234.74	13152.6	79523.6	72378.1	15371.7	37025.5	33685.5	25139	9149.16	15294.6	15961.4	2362.24	3546.23	5610.91	5738.35	2643.4	18319.3	6226.16	49985.2	14731.9	20431.8	3244.8	3674.52	3384.94	5654.24	5935.81
M400T3_1	400.12	400.119	400.121	3.06092	2.9675	3.12833	129285	121691	148283	154146	107369	385302	291278	189338	465783	216436	296550	193898	191372	119089	79898	81816	97913.9	88138.5	67703.1	210697	96183	249631	169539	170652	52734.3	71085.4	48359.7	69105.8	101721
M400T2	400.126	400.124	400.128	1.53067	1.47733	1.57267	5537.21	9909.31	12425.3	8927.19	13219.5	551.929	397.687	915.743	1805.29	866.085	6004.9	1533.54	1109.41	2071.16	1744.57	10600.3	2243.92	2187.2	273.348	1069.62	1196.91	784.604	796.964	527.495	5862.18	2606.12	3752.89	1638.82	4621.79
M401T3	401.124	401.122	401.125	3.06083	2.9815	3.19917	17806.7	14255	25460.3	24703.3	17156.7	52461.1	38837.4	13468.9	58361.7	19260.5	46446.3	28877.9	26461.6	9521.96	13772.3	9636.95	17591.1	12366.2	6286.62	35695.5	6330.82	28669.6	28038.2	30007.9	4505.51	9422.8	6079.81	7538.88	15212.9
M402T1	402.05	402.048	402.052	1.3925	1.34383	1.424	7011.93	5272.16	6359.88	5763.32	8292.42	4108.57	4438.11	2986.06	2030.74	5670.85	1933.13	1035.51	2166.51	3207.02	4456.49	8749.5	7552.14	8175.66	4502.21	2867.09	4663.89	3513.17	5860.62	4520.14	5197.38	3743.17	4475.66	4789.37	7082.22
M402T3	402.12	402.119	402.124	3.06083	2.99217	3.39283	8427.09	6706.16	10312.8	5165.99	5881.52	24292.6	21195.5	13109	29242.7	14609.3	13966.4	4973.63	11436.8	7311.78	5993.66	3639.87	6685.41	4832.71	3778.14	14885	5734.66	16314.3	8293.87	9037.71	3545.67	2564.7	4734.02	3830.59	4752.91
M403T13	403.19	403.188	403.195	12.5777	12.482	12.6395	1962.33	2891.62	4793.15	6832.96	16622.3	48529.4	96566.1	36606.9	25470.6	69598.1	31988.5	38363.5	35796.9	32257.1	4960.73	4977.36	15357.3	4737.75	5759.24	84778.5	82480.8	19808	40248	53277.2	19138.5	7691.41	6615.97	11553.6	49689.4
M403T23_1	403.3	403.299	403.302	23.4791	23.262	23.809	29050.3	66488.5	21599.3	22928.1	21851.9	18325.5	29091.9	23234.1	19540.5	17705	21747.5	100150	14124.4	25105.9	19526	25217.9	25354.8	57232.2	13025	46491.3	13303.9	32907.9	16044	23551.4	18172.5	12143.3	18330.4	15745.6	21277.9
M403T23_2	403.3	403.299	403.302	23.0482	22.9287	23.197	20894.6	23716.4	9763.65	20044.4	15698.8	29469.7	10625.1	13776.1	12052	23910.1	19874.6	15149.9	18662.9	15094.7	10453.9	8699.27	29183	9203.66	6342.2	6298.82	20352.5	7818.45	23032.2	20648.2	17804.6	6795.59	21271	5117.39	9671.86
M403T24_2	403.3	403.299	403.303	24.3901	24.2752	24.567	16193.7	9461.56	15504	9325.02	9536.56	8650.66	6540.06	10405.2	11855.1	9428.28	10576.1	22721	9548.25	10716.9	9829.83	8672.81	7986.17	11318.2	7834.44	8971.1	13109.4	11792	8288.19	14844.1	9852.31	7060.96	9967.47	9956.52	9393.1
M403T24_1	403.3	403.299	403.302	24.0102	23.8138	24.2082	9287.46	11158.7	9442.45	12720.5	13076.4	13124.4	6652.87	10590.7	11435.7	13458.7	33428	9109.77	12519.4	13015.3	14446.6	11538.2	9924	13661.2	9628.73	26266.2	9238.85	10381.2	13459.6	9548.18	11869.9	9986.81	11283.2	12810.3	12089.7
M403T25	403.301	403.3	403.302	24.8077	24.5717	24.982	9437.54	9855.31	8286.15	9422.42	9923.42	10654.9	7463.87	7158.36	10037.7	11483.2	10468	6824.6	12244.6	11201.4	6014.35	6276.18	6296.98	7076.99	9783.89	8933.65	7168.89	11974.9	17499.4	7510.05	15059	6838.72	11582.3	10199.7	9649.89
M406T2	406.348	406.346	406.349	1.83433	1.815	1.9595	1167.8	458.452	1973.67	1641.82	5330.86	14700.3	6031.44	1191.22	4606.46	1109.36	16328.5	822.31	7638.52	1794.13	1639.54	25746.8	36638.1	4204.94	19778.2	6376.68	10587.5	396.859	4216	9911.4	22625.6	45383	4447.64	2169.06	21032.2
M407T6	407.198	407.195	407.2	6.35533	6.28683	6.41517	2309.34	7814.95	6356.25	5906.01	6600.01	5803.46	4596.01	1772.01	2429.21	2379.35	2603.67	2244.46	2133.75	2073.45	6394.66	3592.33	4812.89	5091.02	1793.39	3401.99	1395.08	3871.68	4684.46	5805.42	2127.12	1797.29	1371.17	1818.37	2838.52
M408T10	408.144	408.143	408.146	9.9175	9.83483	10.0865	2628.25	2440.61	2525.11	2329.19	4911.5	11314	13494.7	3100.79	4955.31	8339.04	2289.11	2447.29	2980.84	2947.04	6975.55	1761.25	4193.96	9015.89	4381.02	4467.02	2700.25	1771.37	5800.1	4884.03	2069.29	1300.11	1310.76	1738.26	2171.85
M411T2	411.143	411.142	411.143	1.62283	1.5695	1.84667	139693	206948	141288	138299	36176.6	176326	126718	54951.9	89802.9	68533	6696.95	75353.1	113887	37907.5	251750	15629.2	155610	115286	223040	66426.9	53410.2	107513	88641.6	92878.2	770.599	91425.7	87846.1	111564	1671.23
M412T2	412.146	412.145	412.147	1.6205	1.5695	1.67017	21960.5	33609.1	25315.7	21983.3	7219.21	27571.5	19068.3	9894.74	16637.4	11033.7	957.244	10577.4	18519.6	8097.93	39653.3	3588.9	22717.9	20874.4	37738.6	11345.4	9183.72	19380.1	14267.9	14793.3	237.3	13377.8	13001	17626.6	353.03
M413T3	413.097	413.094	413.098	3.0755	3.0145	3.1695	81041.4	80356.3	152075	104249	53294.4	63280.7	48330.2	22914.3	114328	33361.5	42916	25742.1	22744.8	14337.3	81684.3	55736.1	78678.5	72626.8	54887.2	24496.6	3606.46	51241.1	25075.4	18490.3	6012.2	7323.48	3261.02	5295.01	12031.6
M413T2_1	413.149	413.146	413.152	1.62283	1.58233	1.65883	5417.18	7547.16	4843.18	4259.7	981.566	7102.23	5719.19	1253.79	3560.55	2506.73	1395.38	3379.76	4432.48	1648.08	9467.05	1323.02	5412.2	4089.17	8130.51	4062.34	1947.45	2958.46	3024.94	3257.42	887.507	4287.8	2685.5	3159.01	1119.57
M413T1	413.26	413.257	413.261	1.45883	1.30783	1.65667	62103.2	12941.5	28872.7	45316.9	31445.5	21905.7	56617.2	61078.8	74259.8	66190.2	31388.3	52089.9	39983.3	63106.9	53020.2	13055.3	14785.3	59191.5	16755.4	58614.5	59271.4	65977.6	45464.7	18672.2	53634.9	44757.9	54070.8	59256	42197.1
M413T2_2	413.261	413.26	413.262	2.033	1.808	2.49733	29717.8	18636.8	17830.4	31916.8	14622.2	18333	34094.4	56070.9	27187.5	41043.7	16777.3	66812.3	29505.2	42286.5	17294.9	17391.8	51610.5	23428.4	35589	37952.5	40361	39082.2	31145.2	59236.6	32334.9	27929.4	36725.5	36970.8	16607.6
M414T3	414.1	414.098	414.101	3.06492	3.0295	3.162	3073.74	13710.5	24449.5	15799.1	8374.52	10085.9	7830.66	4312.92	16481	6113.67	5766.84	3983.16	3369.81	1629.93	12527	10980.2	10168.6	11603.8	7531.41	2385.54	1548.04	7315.31	2973.92	2576.88	1789.47	1429.01	1667.09	1431.21	2266.58
M414T6	414.137	414.135	414.138	5.683	5.543	5.89367	2822.18	3022.62	1408.37	3269.64	2246.39	38386.9	22796.9	15373.7	80535.4	23095.9	28203.7	21317.8	35524.9	8639.61	1842.76	1532.68	2151.91	1833.96	1500.67	10600.2	3276.55	12843.1	9904.37	9919.93	2515.11	2782.35	3102.06	5524.92	4199.75
M414T5_1	414.138	414.136	414.148	5.2425	4.96133	5.46933	6734.56	4939.3	4030.65	7857.34	3582.51	174456	61882.4	147632	119188	80996.4	131472	104911	75596	26334.1	155.531	2899.85	1710.47	2192.31	3905.39	175696	85295.8	85234.3	168476	153282	9773.93	14532.2	10038	35987	23050.7
M414T5_2	414.161	414.149	414.163	5.10125	4.89867	5.45683	35387.6	53157.7	10576.2	20422.4	1304.48	3900.6	3900.6	3900.6	3900.6	19503	16239.6	16239.6	16239.6	64958.5	26741.1	31814	17142.4	61852.1	18581.1	361.52	6167.53	29612.9	653.754	209.461	26498.8	2414.01	20933.9	36666.4	17079.4
M415T23	414.837	414.836	414.839	22.9572	22.9115	23.011	5349.04	4396.38	4594.45	5993.99	4278.38	4792.26	4875.7	4289.77	4442.39	4485.15	4579.54	2423.62	4432.91	4858.92	4349.56	5293.55	5482.74	4483.73	3705.34	5915.49	3807.03	3391.03	6936.15	4223.46	4243.5	4817.27	3641.16	4378.2	3525.81
M415T3	415.095	415.093	415.101	3.05375	3.01383	3.1665	10779.2	11029.3	14039.3	10514.7	6037.96	7121.82	3626.86	1750.73	14070.5	1183.5	4404.85	2355.78	2446.86	308.427	8473.05	5507.86	5104.77	6924.06	5280.62	2926.98	496.246	4759.51	1498.68	1100.09	936.977	1663.04	878.106	670.857	1185.31
M415T5	415.166	415.157	415.168	4.98742	4.9025	5.2185	10791.2	11272.2	4035.09	5806.24	18307.7	6497.77	6623.33	2167.2	5392.94	7869.51	5388.29	4839	4255.31	6108.54	14776.1	6169.84	12019.3	10123.3	4182.14	3069.25	1891.64	10412.8	2505.44	3392.28	4167.23	3918.53	3332.15	2755.66	3749.3
M415T1	415.204	415.203	415.206	1.3155	1.2785	1.337	3117.92	2711.24	3557.02	4581.85	3290.13	6727.89	4066.37	2536.44	2250.9	3195.55	7730.91	4387.77	8646.36	2437.63	2935.25	2173.84	6300.14	2047.68	6235.3	4626.67	3964.6	2042.79	4414.52	5584.77	3519.33	7331.52	2419.68	3041.28	3063.64
M417T2	417.119	417.116	417.122	1.65783	1.60483	1.85617	1242.05	1922.69	2084.09	3367.36	5757.59	1467.33	1934.79	1340.61	1034.08	1170	197.032	114.202	114.202	259.777	3713.71	3758.87	1569.97	3749.22	5147.11	2929.44	3813.75	2492.29	3633.53	5488.42	1317.42	2678.63	2244.76	4429.15	9462.53
M419T5	419.147	419.147	419.15	5.11583	5.0545	5.26883	66128.2	91326.5	93218	109360	63309.5	365979	330876	82473.1	298590	214261	371959	225229	257360	89575.4	94746.6	48571.1	90060.1	80063	63913.9	60723.9	12752.3	23931.4	52231	31535.2	13714.6	26568	21743	19707.6	48558.8
M419T23_1	419.31	419.308	419.312	23.4938	23.1955	23.7448	7790.56	7390.06	7354.93	7722.01	6832.04	4884.91	6604.47	9353.17	10369.5	7763.85	6575.92	7796.6	5601.92	7820.36	7416.68	6429.66	7225.67	19681.4	10983.7	8965.02	12243.6	7646.37	16022.6	9090.83	7237.47	6843.16	7747.37	4924.2	7373.85
M419T24_1	419.31	419.309	419.313	23.8918	23.7693	24.0828	5674.25	6356.23	5728.31	6914.17	6276.71	7240.38	7239.89	6086.51	17108.4	7606.74	6657.68	9876.01	6443.64	6226.22	8864.25	7256.28	5274.27	8079.01	18336.3	10262.7	6069.08	6933.13	6206.39	6397.82	6369.92	4854.47	5665.2	5394.12	13374.1
M419T23_2	419.31	419.309	419.312	22.9955	22.9617	23.1118	10714.8	5497.51	8130.77	18733.8	8964.81	10955.5	21721.2	6605.04	12962.8	9303.69	7490.69	6011.96	9026.04	7308.19	6042.28	6592.91	8579.86	6870.37	18927	10960.8	15798.1	9786.75	14948.1	6819.49	7385.22	8617.03	11146.5	6573.14	9364.49
M419T24_2	419.311	419.309	419.312	24.3732	24.0982	24.6647	6841.61	6291.78	7142.91	7881.19	7165.19	23815.5	11543.5	5760.27	6005.23	7608.01	6762.5	4717.07	6502.06	7068.86	5186	6998.9	28412.2	6007.59	7734	8045.76	6639.84	9261.78	6132.69	6739.85	6251.05	4822.49	7841.62	6962.71	8260.09
M420T5	420.151	420.15	420.155	5.1215	5.046	5.41467	11830.1	7873.08	20898	18605.4	11959.8	57309.2	49300.9	13104.9	65750.4	32504	73717.6	40671.7	24426.4	14247.6	16898.8	6758.75	14544.4	11280.8	8141.15	11887.8	2059.23	7833.9	7084.83	3404.36	2784.35	5770.76	2563.41	3492.28	3719.25
M421T5	421.146	421.145	421.15	5.11783	4.97383	5.28483	5071.68	9749.59	10711.6	10486.6	4141.7	30255.2	38203	4818.74	25562.7	25409.2	28174.4	28195.5	19518.8	9338.49	8609.86	3526.91	5208.36	5727.84	4443.37	3168.56	393.837	3968.75	5228.44	1799.17	1060.25	2561.7	1742.42	2579.7	2767.92
M423T23	423.051	423.048	423.053	22.8785	22.795	23.035	3873.95	2052.96	2494.63	3017.07	4894.17	5464.27	2906.21	787.468	532.285	1570.07	8929.71	2945.07	3378.31	4433.9	3905.55	5416.26	7242.8	3383.78	3371.8	964.852	864.593	1005.77	1606.95	877.003	2857.57	2394.58	1520.55	1396.08	7666.9
M423T1	423.193	423.19	423.195	1.4185	1.3635	1.61633	26834.7	24951.4	19490.2	30169	30850.2	29107	34650	7501.1	6305.63	42058.9	32324.7	4851.97	5579.06	12838.8	24399.5	27261.5	27829.9	16474.4	8188.42	13372.1	16738.2	17508.4	11983.8	10264.2	15836.9	4499.94	8023.45	7099.53	27408.7
M424T2	424.138	424.137	424.139	2.17533	2.1405	2.20967	9287.59	11843.1	9040.18	10316.1	4195.17	25176.9	22856.5	7208.81	4301.02	10801.4	24452.3	17937.4	20811.6	15752.6	5041.53	4533.06	8646.92	4189.09	6987.85	20823.8	13701.7	14573.8	28489.4	22831	11601.8	11927.3	10772.7	13037.2	7749
M424T1	424.196	424.195	424.198	1.40667	1.3635	1.4665	5037.31	4926.91	3202.55	7155.38	6285.13	6157.64	6473.14	2142.27	452.139	8942.08	6998.9	1329.32	2220.22	2403.82	5507.03	6573.09	6122.4	3130.9	1657.52	2657.38	3467.1	2241.59	2366.33	2792.98	3337.65	522.667	1594.59	1594.69	6014.91
M426T23_2	425.927	425.923	425.929	23.3797	23.1955	23.7273	10983.3	11833.5	12593.4	10787.9	11169.6	12501.7	17312	9003.41	13440	15547.9	11682.2	16514	20439.9	14860.6	15769.8	11393.2	10397	12731.2	9174.94	10915.4	8940.32	20538.6	9119.39	17733	14871.5	11134.8	15451.8	14935.1	17294.9
M426T23_1	425.927	425.927	425.929	22.9682	22.895	23.0833	52639.2	51052.2	49615.9	54975.5	15875.2	23979.7	21969	54866.7	19301	53519.5	68698.3	19161.9	21549.3	27699.2	21226.1	45189.4	24603.8	32337.5	25891	20497.7	51870.5	48144.2	25881.9	44786.7	21008.5	53427.5	31633.8	20048.1	50431.3
M426T2	426.153	426.15	426.154	2.292	2.25367	2.52517	10796.7	7270.83	9569.56	9112.86	5606.92	20683.6	21396.2	2498.54	1596.1	12242.9	11962.4	11379.3	13995.4	16298.9	6523.85	16530.5	13894.9	7648.65	9921.83	12310.9	8719.23	12482.1	23206	21756.5	12259.1	11592.6	13923.1	12471.6	16599.8
M427T23	426.928	426.926	426.929	22.9737	22.9273	23.2123	5672.29	6258.56	4884.85	6389.11	5374.1	7107.76	5964.66	4998.33	5471.89	5353.38	10746.3	5381.25	7430.95	5448.6	6318.26	3626.16	9793.25	5258.95	5754.31	6367.57	7542.21	6416.41	6635.77	5682.17	6230.17	5958.51	5537.39	4743.43	6027.73
M427T2	427.103	427.101	427.105	1.74408	1.708	1.94367	6667.45	7216.38	8914.29	14402.5	1520.77	1441.38	4305.44	13800.3	14176.5	5542.93	4468.99	14904.7	12030.2	13550.1	18526.1	12367.5	3925.04	14897.5	8799.31	8305.77	9741.4	3735.99	2558.15	3990.21	12027.9	9807.44	11457.8	9847.62	55236.3
M431T14_1	430.882	430.882	430.883	14.0747	13.8053	14.2788	75875.4	70150.8	66401.8	74949.3	61396.4	66647.6	55432.4	121496	72417.8	46278	56852.1	75644.1	54903.9	68956.2	64307	52207.5	63731.6	78895.4	74627.9	66607	70000.1	49142.1	65498.2	69487.7	97830.8	77444.9	55222.7	88125.9	58185.6
M431T17_1	430.882	430.881	430.883	17.083	16.8935	17.2577	124280	86442.4	104612	86720.7	144689	107249	87065.8	98431.6	110589	85774	71762.5	87233.8	125893	101854	91313	73899.4	94607.8	106184	92834.3	512265	93204.8	327283	97872	113639	91659	197166	100313	185319	84082
M431T21_1	430.882	430.882	430.883	20.5347	20.2715	20.868	159850	119944	146109	320134	122863	146318	234398	178345	124491	147696	1.14724e+06	138165	149678	96470.2	149216	667665	129802	120044	155445	139395	768283	754404	132740	153832	148551	132144	147341	169290	107974
M431T23_2	430.882	430.881	430.883	23.346	23.1118	23.613	25359.2	20674.1	23373.9	154222	33504.3	19564.7	22843.8	25239.1	21292.8	26022.7	26857.9	10831.1	25577.7	22901.7	21860.9	19745	23282.9	28706.7	19547.4	22127.2	23053.1	20466.7	22470.8	26634.6	27074.3	24201.8	24741.4	22116.4	24656.6
M431T16	430.882	430.881	430.883	15.9887	15.7038	16.3337	127016	103138	75490.9	53986.8	182791	387095	338048	113113	93300.6	345699	66754.2	91457.8	66426.6	67626.4	60350.6	108615	97143.3	81648	112939	106541	61817	95499.3	348459	394463	93539.5	56238.6	113561	321072	61578.8
M431T11_1	430.882	430.882	430.884	10.953	10.7532	11.1043	37044.1	51110.3	64181.6	82295.6	81911.1	71322.2	23026.5	76331.2	24937.1	59127.7	12273.6	21757.6	71803.4	68648.6	39876.9	40225.2	30858	68751	44237.6	28774.6	41478.6	26575.2	20706.7	63397.2	160443	35032.9	64455.1	115703	61272.4
M431T15_3	430.882	430.881	430.883	14.9397	14.8132	15.0613	56348.1	53061.4	53289.7	52450.4	45678	45917.1	65593.4	59519.9	46874	41561.8	28740.1	45836.5	46001.4	51772.9	41946.3	45868.5	44535.5	53964.9	56002	51157	43927.3	53786.4	51870.9	81639.1	122274	56960.1	43375.6	67088.1	27757.2
M431T14_2	430.882	430.882	430.883	13.5315	13.2007	13.7793	104407	65007.9	68430.9	49352.6	64929.5	86849.7	78727.1	70703	247930	53920.7	179837	39022.6	64841.1	65919.6	57508.2	39496.5	52234.3	55687.9	63675.4	52873.9	51139.5	92613.3	79858.9	68638.3	50974.9	70697.5	58133.5	63204.2	68204.4
M431T23_1	430.882	430.882	430.883	22.7944	22.678	22.8608	585964	891546	486557	525532	543608	1.349e+06	1.04438e+06	1.09327e+06	779946	883697	737507	1.5363e+06	941531	955499	600606	847142	1.51514e+06	1.19909e+06	1.15455e+06	1.15615e+06	527708	338336	877853	535530	354446	1.05229e+06	1.24616e+06	1.28933e+06	641771
M431T13	430.882	430.881	430.883	12.6112	12.4217	12.8278	44910.4	64922.7	76856.1	37343	47862.8	39679.2	38260.7	66184.4	44088.9	33955	99781.1	47922.7	70984.9	75631.5	60064.6	40672.8	57916.7	206391	75027.3	146573	205671	72551.8	69400.4	108299	44121.2	212202	41907.3	57091.1	251545
M431T18_1	430.883	430.881	430.884	17.6732	17.2758	18.0048	226068	93216.2	74550.4	89959.4	138614	151568	103976	83415.2	94179.7	84312.2	148306	91664.4	77708.3	210942	114062	128692	100061	131352	96811.5	120273	90478.5	105232	120164	97369	149030	123524	127049	88090.1	80441.9
M431T18_2	430.883	430.881	430.883	18.4887	18.3098	18.6858	262247	109925	92342.6	97573.1	112560	103479	164441	117052	107881	132857	73188.8	78627.1	117493	97539.7	110220	188852	110594	121447	114726	141546	141441	91315.2	131660	127810	117015	90153.8	126899	190281	114981
M431T19_1	430.883	430.881	430.883	18.9133	18.703	19.1518	91918.6	115478	127922	338765	114713	117537	214049	122091	105681	113989	124521	104371	103092	114611	98505.3	153135	103093	143763	91562.7	82488.1	130936	109045	389769	104154	104597	92127.9	122959	108759	112992
M431T15_1	430.883	430.882	430.883	14.5255	14.3302	14.7927	53777.6	84315.2	102352	87428.5	204922	43983.7	60876.6	71150.9	58858.8	44830	245014	84298.3	53321.5	88075.2	80918.9	199818	86003.4	36880.2	85216.1	98736.3	95655.2	45327.3	64834.6	85455	67657	252207	97742.5	210343	64768.4
M431T15_2	430.883	430.882	430.884	15.3837	15.0963	15.646	60885.1	61133.2	61438.4	60118.9	62632.4	73742.1	29024.1	75874.6	111936	51367	33750.5	45706.1	87401.2	47766.3	49980	58831.5	53200	50455.8	65636.3	99966.3	51416.6	43151	146586	128638	60245.2	48767.4	71287.2	52410.5	26355.1
M431T17_2	430.883	430.881	430.883	16.6787	16.4215	16.882	109008	75450.2	119971	108982	92117.4	76330.9	73749.3	78361.3	88265.4	117657	82982.4	172779	75566.5	96280.7	78794.1	85319.4	78524.3	105609	82360.2	68668.3	74591.5	291270	83734.5	114011	80107.2	111170	75293.3	78113.6	197218
M431T20	430.883	430.882	430.883	19.8634	19.405	20.24	310494	139394	176735	127961	134377	100302	187556	181935	336582	122634	156292	138634	101234	490612	165608	137107	155514	134224	347445	365920	88515.3	152643	136838	149854	123112	123955	171010	109859	159821
M431T22	430.883	430.882	430.883	21.9705	21.5763	22.528	259621	315642	323940	285025	367883	160797	167944	152760	514717	272360	181068	192673	230877	232456	212420	514663	211119	61707.7	204716	414055	147555	180322	300341	302478	164514	151090	183992	1.27478e+06	216430
M431T19_2	430.883	430.882	430.883	19.2775	19.1713	19.388	538718	95579.1	112663	95060.1	94642.7	106318	199691	157126	81648.4	96332.8	90794.5	91159.4	123007	115411	93457.6	257832	90382.7	94885.8	92403	150453	137250	93220.9	80720.9	95236.9	125659	99972.3	95567.3	145781	108194
M431T21_2	430.883	430.882	430.883	21.2574	20.8963	21.5338	112653	167664	183452	115590	951466	139778	122827	536421	185929	158921	86324	134443	113927	163094	144975	195811	1.0132e+06	153732	327294	141876	173717	165828	185738	458290	171547	134562	126442	175324	1.18721e+06
M431T18_3	430.883	430.882	430.883	18.1682	18.045	18.302	115466	125707	111860	83888.8	110803	102583	170468	114505	86548.9	167260	115588	112542	139804	101826	106719	118481	106649	158055	116029	288712	118037	125269	89360	91494.2	153394	161951	144540	169599	280410
M431T7	430.911	430.909	430.912	6.64858	6.53583	6.69783	842.8	536.91	777.512	755.177	1489.45	6550.3	4015.49	884.303	3065.19	1076.6	35117.5	44809.5	54657	13035.4	4069.05	1993.54	4710.38	723.483	4345.58	572.215	569.112	1158.48	1360.19	1568.47	1545.72	5244.46	3141.56	2871.67	23346.1
M431T11_2	430.999	430.998	431.001	11.1878	11.1033	11.338	2236.42	3001.94	5798.22	5046.67	6159.46	2558.8	2734.62	1230.06	2247.13	382.445	2623.54	3999.19	7184.64	849.17	5648.36	11678.3	16006	6007.9	7100.89	1606.21	1817.88	924.308	1915.9	2937.57	3110.71	6218.85	3319.35	2415.95	4281.97
M432T23	431.882	431.881	431.883	22.8025	22.695	22.8933	271199	129553	76581.5	158390	288727	44965.6	115901	283188	121240	46766.8	99968.8	41631.3	40364.7	127095	72091.8	103596	143305	245654	112556	218112	63469.9	60521	162731	64264.3	201154	390310	295765	124819	49468.6
M433T23	432.881	432.88	432.882	22.7676	22.5418	22.9098	169591	169306	167287	164621	161029	158506	201859	170126	240052	236577	188138	203233	199336	76851.2	107934	203297	70028.2	178634	49770.6	173382	260929	47680.3	271115	172849	176606	172950	178336	67651.6	174500
M438T5	438.123	438.121	438.124	5.14633	5.096	5.26883	2089.55	4227	6410.15	6023.15	1580.63	55263.8	43714.2	5677.56	63877.1	19696.6	49616.9	27287.2	32001.7	6134.91	5141.49	505.56	3718.52	3281.79	1340.66	1471.57	507.378	2892.94	1119.25	771.777	424.144	261.075	119.75	238.743	1017.78
M438T2	438.153	438.152	438.155	2.02717	1.987	2.20083	5847.16	7625.37	5238.18	6512.39	2157.15	21894	16742	5208.67	3250.75	8614.11	528.452	12447	15243.5	10657.3	4068.29	241.822	5098.86	2431.26	4080.47	16773.7	7372.6	9813.99	17244.7	17850.7	392.813	6836.24	7424.42	9765.95	195.876
M439T5_1	438.623	438.621	438.625	5.1225	5.11183	5.20917	866.748	1010.09	1073.32	1276.18	798.731	21635.7	13909.7	1558.35	21126.9	5618.6	21160.2	4007.55	11910.9	9269.66	743.245	178.562	1053.65	528.425	694.481	286.221	171.656	572.059	171.656	171.656	41.2319	41.2319	41.2319	41.2319	206.16
M439T5_2	439.122	439.12	439.124	5.12842	5.09467	5.1725	955.851	787.565	941.068	1741.79	299.116	16932.7	10180.2	1005.14	16579.1	3898.74	12493.7	4742.96	7302.45	886.845	339.153	248.684	221.894	804.521	322.85	310.892	263.657	665.467	205.648	136.277	73.5712	79.1943	79.1943	109.381	213.02
M439T8	439.137	439.135	439.139	7.683	7.58767	7.76683	538928	567162	620473	570410	574595	9712.75	5117.21	4420.28	3964.26	4629.68	462441	381945	471575	353213	615120	444022	504147	529044	466971	6075.27	2928.18	718.451	2202.78	5168.36	248708	334038	253373	253271	410888
M440T8	440.141	440.14	440.142	7.683	7.5925	7.756	101903	102959	98100.1	98753.5	91685.2	1117.23	1150.74	1551.73	1268.97	894.311	80450.7	65392.2	90287	60115.2	103506	43568.9	88333.4	66921.8	79125.5	1395.86	1280.68	787.268	1328.72	1364.77	30272.8	56162.9	49245.9	40948.3	71638.4
M441T6	441.128	441.127	441.129	5.67417	5.5325	6.10433	180993	423873	260142	33873.3	32707.1	101258	1623.31	111253	377819	178691	745228	252197	397007	348370	3135.7	174096	16387.2	262430	37987.1	17437.1	50878.2	86394.9	138869	67767.6	9965.02	8348.14	51000.4	50167.7	42348.5
M441T5	441.129	441.128	441.13	5.11325	5.06533	5.26883	2.08251e+06	2.05821e+06	2.8543e+06	2.81107e+06	1.75394e+06	6.29901e+06	5.38999e+06	2.72855e+06	5.91167e+06	2.98489e+06	6.0728e+06	4.37991e+06	4.87631e+06	2.26706e+06	2.48276e+06	1.58566e+06	2.29771e+06	1.99045e+06	2.13798e+06	1.81745e+06	461103	1.92364e+06	1.34532e+06	1.10321e+06	600633	952623	700736	976040	1.45238e+06
M441T8	441.143	441.141	441.144	7.68617	7.61033	7.801	12112.5	26423.4	26307.5	24475.5	15829.4	948.889	511.114	762.635	731.615	886.248	16438.4	13025.3	18108.6	14366.6	23741.5	17577.6	21704.1	19923.2	18534.2	1273.11	908.678	916.244	769.747	845.402	11020.6	7732.35	13069.2	3232.83	18861.9
M442T6	442.131	442.129	442.133	5.65083	5.53467	5.85667	13339.1	7703.99	12106.5	12653.9	6767.27	40284.8	40329.5	16070.8	28807.9	77100.8	54458.5	35095.1	91615.5	12614.6	9374.36	5347.73	30692.4	9118.48	7807.69	8516.59	1235.56	8959.17	6622.25	7355.66	4411.34	2617.4	4173.16	6747.54	5731.6
M442T5	442.131	442.13	442.132	5.12317	5.06533	5.34433	340384	400565	489708	381968	307469	1.03426e+06	942001	481042	1.01799e+06	499398	1.01035e+06	757107	813488	392755	420317	271984	372603	367500	360358	322231	87543	335927	249074	191898	106732	175631	124994	126857	256613
M443T6	443.127	443.123	443.128	5.662	5.51433	5.80433	4518.92	1628.53	5636.26	4592.23	3089.54	24527.7	11782.2	8829.78	73145.5	13452.9	14961.4	52688.4	12488.5	7095.18	3957.85	2018.08	3144.6	4000.68	4602.41	4078.97	902.328	3844.43	2935.99	2781.29	1580.36	1596.28	1746.96	2316.16	1333.72
M443T5	443.127	443.126	443.128	5.12283	5.02933	5.302	220538	173641	293714	286822	192977	509988	573013	274899	611313	342254	609422	452139	507341	262032	260353	135906	240876	214287	224133	197888	41229.3	206976	134017	111261	64141.9	87065.4	35399.2	85899.3	142180
M444T5	444.129	444.127	444.13	5.12675	5.01	5.40067	35087.5	28171.6	35180.7	27994.8	16248.4	58797.9	80473.9	43695.4	94434.3	34620.2	107015	67541.7	75429.5	44745	42279	13937	17373.3	25485.2	39562.3	29998.4	4658.65	19638.8	25372.6	19549.6	6410.81	12524.6	9876.86	13734.5	17907.1
M445T5	445.127	445.123	445.128	5.12783	5.0545	5.23667	7304.74	7829.91	7856.98	8108.47	6036.79	12475.9	24785.5	6999.53	17372.8	7101.95	28950.1	19231.8	20886.5	1947.19	7411.52	6046.97	8254.32	5079.47	3983.55	3367.35	2461.18	2701.7	3387.08	1838.63	760.751	2614.59	1883.41	1759.51	5527.69
M452T23	451.923	451.922	451.924	23.3943	23.1978	23.5948	10593.1	10869.3	10954.7	12582.4	10911.8	13100.6	11241.6	13709.8	14507.9	13160.9	30645.4	15358.1	10247.2	11015.5	49219.1	14689.5	9644.66	9445.27	10159.4	13297.5	14668.3	17685.2	11542.2	14569.5	31326.1	15175.7	12903.3	12012.6	14347.6
M455T8	455.111	455.11	455.112	7.84167	7.5925	8.11633	80645.3	92766	109354	132782	45410.6	2598.82	1702.93	862.579	1134.85	754.561	71816.9	38711.5	33875.4	4646.33	53551.7	32818.7	89437.8	81134.1	106076	1365.19	1481.06	543.889	1506.69	729.796	14635.4	49251.3	12062.7	11316.7	46194.5
M457T5	457.101	457.1	457.103	5.12683	5.045	5.33933	54144.4	56567	70780.2	73495.7	39493.7	157460	90355	41120.1	152300	57673.4	95662.4	118130	82780.4	53716.2	60667.7	32005.1	59280.6	24328	56765	51154.9	4370.23	33180.8	43104.7	16331.8	16655.5	24327.1	4266.85	12907.7	24813.7
M458T5	458.104	458.101	458.106	5.10458	5.00067	5.378	3898.42	10075.9	15628.9	8095.35	8192.19	28368.4	17635.8	10057	20669.6	14233.5	32779.5	17895.9	18321.2	7425.8	13123.5	5324.73	6351.8	4507.95	7478.95	8570.89	1428.13	4812.46	5593.42	3544.27	2524.56	4364.83	2972.68	4112.02	6963.43
M459T5	459.1	459.097	459.103	5.13592	5.01317	5.396	9376.73	11295.8	5948.84	10820.4	3182.04	17402.2	26277	12473.4	10376.2	9431.65	19956.7	11112.2	22076.9	6177.39	5373.08	5905.89	4647.71	5699.7	9215.14	8362.74	1171.72	6929.89	5915.46	4333.49	2374.31	2995.93	1901.63	1545.58	5260.48
M459T12	459.146	459.144	459.147	12.3205	12.1878	12.3677	1945.11	2233.98	1776.04	2485.58	807.456	85340.5	92864.7	33658.8	80590.7	63962.2	1639.46	1047.59	1432.15	1039.03	1635.55	935.658	1263.4	946.642	1059.62	42930.3	43533	65522.4	77793.4	87499.4	1277.42	648.39	1621.48	1188.55	779.863
M461T5	461.106	461.103	461.107	5.1205	4.99283	5.38617	7841.64	8627.62	5629.43	9951.45	6029.85	8375.69	21732	9708.08	12119.4	5168.02	9336.04	5557.84	9169.44	4939.55	9546.69	7128.99	11823.8	9007.73	8358.58	6810.12	2588.92	8572.99	6161.04	3599.78	2345.53	4647.2	3427.42	2522.52	1936.09
M465T2	465.164	465.162	465.165	2.18008	2.15883	2.19217	19525.2	15139	12930.9	28314.7	11563.9	36173	36407	3581.97	556.927	12645.4	29146.3	10948.2	17810.4	17129.5	22160	41476.7	48701.2	20465	29459.7	22927.9	12503.2	10139.4	38689.1	35376.4	27741.5	28062.2	23470	20488.6	27072.2
M466T2_1	466.103	466.102	466.104	2.40758	2.30483	2.51183	23316.2	9780.5	21133.7	23257	17109.3	78694.7	67700.7	59170.8	50500.1	62201.6	58701.9	32765.7	44127.9	36559.5	23766.9	16050.1	11292.4	24122.5	11618.6	27012.3	37086.1	51223.1	31234.7	35051.6	41037.5	12546.8	82060.6	109530	23709.6
M466T2_2	466.167	466.166	466.168	2.17633	2.145	2.2	2843.99	3268.14	2252.57	5056.12	2625.93	7495.15	6449.81	178.47	195.857	3521.2	5688.28	2437.11	3124.3	2862.06	3721.88	8115.14	9566.88	2945.37	5176.77	4166.7	2724.42	2021.62	8539.25	8335.76	5664.52	6235.52	5068.6	4301.81	5784.15
M467T22	467.076	467.075	467.078	22.1057	22.06	22.3697	56624.2	46092.3	52845.4	73721.4	71480	41594.6	39675.2	12743.7	38361.6	27695.5	64074.2	60016.2	67685.7	47443.7	64861.4	37059.1	44944.2	43980.1	54251.1	37789.7	28643.5	18179.6	16616.7	37118.1	56832.8	53987.4	42053.5	61270	68459.6
M468T22	468.079	468.075	468.081	22.1047	22.027	22.3923	8967.06	17303.7	16294.1	13346.3	12707.3	4594.76	9145.57	3405.96	7609.71	4347.7	12161.7	15910.1	7645.12	5927.16	14642.2	5408.94	13881.5	9668.09	12704.8	6043.23	3494.3	4055.15	7913.52	6669.46	13315.7	7338.47	15738.2	12876.5	13519.7
M470T23_1	469.933	469.933	469.935	23.3958	23.3763	23.4277	38951.7	29708	22996.3	156385	34080.5	30029.6	152719	95147	27133.4	45668.7	29165.8	25877.9	30877.5	49053.3	27030	22303.4	29022.1	26520.5	42577.2	33318.6	32900.9	45879.8	38752.2	34919.5	27501.7	35714.8	26406.9	35752.7	36042.2
M470T23_2	469.934	469.933	469.934	22.9865	22.945	23.1793	51683.5	19706.5	54348.2	33983.7	54385.1	33691.4	32763.5	27109.3	13227	14731.9	51875.5	49635.8	27262.8	19470.3	23935.4	22336.2	22044.1	22920.1	33564.5	35418.1	32666.4	44842.9	20571.6	15416.4	15955.5	51244.5	21789.6	19104.7	28079.4
M472T3	472.14	472.138	472.142	3.09467	2.93083	3.497	47044.7	105382	128350	70589.2	35456.2	1790.89	701.202	614.301	3521.46	1597.39	19270	26214.2	27173.2	22308.3	100567	37718	93100.5	61313.6	96657	191.837	600.032	1635.92	676.543	495.864	9399.69	7137.57	10656.1	11964.6	14273
M476T11	476.138	476.135	476.139	11.0372	10.937	11.185	3380.66	7003.04	8107.79	5865.63	3896.39	29238.2	21914.6	20384.2	26608.9	29176	2281.62	4311.66	5018.49	3792.91	2707.65	887.4	920.343	2722.1	748.471	26830.2	23741	16114.2	27226.5	28989.7	3648.22	2848.35	3557.96	5251.41	1486.41
M479T3	479.081	479.08	479.084	3.08242	3.027	3.15467	2988.05	3366.83	3581.52	2073.61	1863.25	20011.1	7155.31	10164.6	32207	24883.2	13213.9	11787.2	16193.1	8719.64	2289.57	1604.75	2036.39	1834.41	1187.54	10610.9	3016.08	18767.8	9511.02	11465.6	1817.91	2309.32	3177.11	2711.63	3376.03
M480T10	480.163	480.162	480.164	9.83767	9.746	10.0022	124743	133038	157973	177068	151157	124377	145720	59730.5	135870	107506	158247	103093	137677	124876	91546	80066	138948	125919	97669	108942	94715.8	85455.6	102664	84491.7	103309	106524	95231.3	106825	152879
M481T12	481.127	481.124	481.129	12.3219	12.168	12.347	4625.31	8808.01	9872.72	8451.29	1768.44	267048	297737	104955	247775	223793	2487.29	3142.62	4445.71	1928.04	4291.78	994.016	2160.72	2102.07	3889.03	198288	156857	216146	289998	266404	2101.86	3568.96	2423.24	4106.65	981.679
M481T10	481.167	481.165	481.168	9.85375	9.746	10.2215	21703.6	23282.7	26713.5	37619.9	22296	26458.8	22351.1	8934.08	25505.6	22094.8	34242.8	21754.4	26110	23035.1	24279.3	16637	29084.7	25582.9	17534.5	17174	9548.05	20514.5	23400.4	20788	16289.3	17518.5	18465	14375.9	28648
M482T10	482.168	482.166	482.171	9.83883	9.7625	10.1633	4592.05	7707.14	8709.75	7293.84	3950.66	5336.35	3712.2	2519.47	3913.99	1622.03	7627.33	5077.85	6801.72	6177.59	4036.57	3160.71	5282.29	3901.08	4188.05	2639.07	3769.33	2295.09	3541.86	3256.66	3139.76	6843.06	4603.04	4409.18	5266.86
M484T5	483.999	483.996	484	5.15683	4.929	5.40117	13883.9	11787.4	17018.6	9480.02	10112.7	22597	8866.13	44317.3	50400.2	6668.79	6875.68	6550.69	50276	33480.6	6470.82	24247.3	21045.2	36021.8	29706.4	7179.82	8852.79	14432.2	23740.1	15280.6	6905.44	12677.2	7394.32	15820.3	11014.1
M490T12	490.153	490.152	490.155	12.2997	12.1513	12.4983	3571.76	5059.88	5538.21	5866.17	3200.74	12326.1	27322.1	23940.5	18533	37531.4	2634.09	2304.51	6030.1	5050.3	3448.02	2694.98	3884.77	3107.07	5475.49	14463.5	34447.7	15365.3	19321.4	39592.3	4389.28	4014.4	4167.8	8269.85	2231.92
M496T10	496.137	496.131	496.139	9.8465	9.746	10.137	16459.1	14852.4	9926.54	25540.3	22867.3	10981.9	19579.5	4549.01	17864.1	12878.9	24653	12984.1	20179.1	14102.4	19027.5	13889.5	17399.8	16602.5	18670.9	14145.4	11399.4	14870.9	11337.6	10405.3	4876.3	14437.7	6830.84	11850.5	20584.2
M504T23	503.904	503.902	503.906	22.978	22.895	23.1795	8567.89	5308.27	14278.3	5713.19	5678.31	4494.13	13521.8	7145.55	6806.86	5200.84	4962.1	5271.22	8790.62	4970.49	6861.14	5358.56	6676.96	5292.11	6947.63	5455.89	14653.8	5367.69	7517.15	12679	5501.53	17512.9	5471.99	5302.62	6527.88
M506T5	506.178	506.176	506.18	4.84967	4.632	4.96267	4281.67	4575.74	3970.94	3237.46	3200.91	3267.83	3440.35	2990.76	11439.9	5296.96	1999.22	4179.54	3398.87	8497.98	4109.18	2826.08	3628.09	2859.67	3382.18	2958.95	3399.42	5211.17	2743.71	4238.64	3845.1	2875.43	5002.41	2536.64	4794.85
M507T6	507.157	507.154	507.159	6.36742	6.30367	6.40933	1460.26	2443.44	3366.7	3382.23	2113.2	5745.08	6010.94	2640.26	4193.01	1949.34	1643.29	1176.36	2423.51	1474.69	1852.23	1234.33	1803.12	1756.07	2050.88	3147.07	825.311	2649.91	2257.44	1994.71	813.111	1396.52	885.741	962.642	1873.2
M509T21	508.859	508.858	508.86	21.2239	20.6603	21.54	85923.5	63517.5	74531	51755.7	64030.8	74539.3	52771.5	82327.9	72720.2	87603.2	68931.7	75451.7	70828.6	74648.9	55247.7	52601.7	73305.1	80943.6	72669	60614.9	339471	71677.1	61875.3	76612.9	70997.3	70287	75589.9	69549	61499.2
M509T22	508.859	508.858	508.859	21.8831	21.592	22.189	73033.3	71891.2	77829.1	66190.7	68687.5	89223.2	92104.3	64627.6	63102.2	59370.7	69285.9	135848	70914.3	73454.8	179658	64307.9	61060.7	58561	62063.8	72770.9	194996	74055.8	70357.4	73799.9	65855.8	76126	64784.1	65398.4	83501.6
M509T23	508.859	508.858	508.86	22.794	22.577	22.8937	354356	174046	428536	427496	395633	62993	443414	147527	351393	347286	377053	474090	532067	485853	271536	667716	155518	90054.5	171304	395212	212509	140492	275361	207112	480945	80852.5	197360	637712	73388.2
M518T11	518.149	518.148	518.15	10.825	10.5068	11.1565	66510.9	18326.4	81413.6	51190.6	26825.7	33250.8	36762.2	35097.4	30826.6	60523.9	78431.6	49195.4	38151.4	136238	38409.9	34916.8	25388.3	36780.5	67072	99198.5	55319.8	52493.9	98004.3	49070.9	38777	42418.5	50766.9	40955	21800.5
M519T11_1	518.651	518.648	518.653	10.8368	10.544	11.1375	20247.9	28966.3	10737.5	20644.8	12490.3	11700.8	10939.5	43426.7	9017.17	10175.3	37311	14268.1	10574.2	14542.6	10323.7	11084	23202.5	33570.1	8543.27	21306.5	15951.4	20502.1	11331.5	16249.7	13441.7	23123.8	29554.9	7045.81	16962.9
M519T11_2	519.152	519.15	519.154	10.8535	10.5425	11.022	5565.78	3351.61	4742.37	10733	4824.02	5509.17	4965.95	8255.32	4473.63	2143.94	12993.7	3819.89	5867.27	7949.61	3446.13	3451.31	3056.68	5657.21	5162.79	4988.14	7269.78	3894.84	5920.29	7315.15	4746.47	3697.05	4336.93	5160.31	4770.14
M519T9	519.173	519.172	519.175	9.28083	9.19717	9.45467	11494.1	8082.37	19219.6	11956.7	11841.5	8749.82	14710.9	19272.5	18845.1	29379.4	4196.63	6736.89	12630.6	13109.8	8099.03	4753.24	8846.41	17987.6	11485.6	34747.3	21204.1	8386.62	25573.9	22987.1	9363.34	9002.25	12888.3	12212.7	5820.89
M520T5	520.088	520.087	520.09	5.151	5.0395	5.43917	9576.3	6338.66	17917.6	16222.6	5947.67	16395.5	40475.8	23549.5	39282.2	28629.9	45977.9	19191.5	41194.7	10200.2	19226.7	10072.2	7016.77	5204.51	10034.6	13079.7	2597.58	16821.1	11489	7339.2	2499.58	6941.92	1427.01	5970.12	5656.25
M526T11	526.136	526.134	526.138	10.7878	10.5425	11.0495	8082.29	5224.39	10417.7	12298.6	11721.3	6841.55	13910.1	10481.3	14718.6	7989.53	8199.93	7012.4	5927.92	3819.43	4386.99	4032.93	5626.94	4776.16	6987.16	12899.3	8623.63	26527.3	10944.6	14101.3	12944.4	13234.4	7331.02	5538.53	14971.2
M527T11	526.638	526.634	526.641	10.8282	10.5313	11.022	4260.19	2740.64	4562.51	10748.4	4515.69	3789.68	4352.45	4056.71	3352.46	1874.63	3390.21	3794.01	3423.28	3490.31	2417.74	1357.14	3888.13	3256.43	2483.52	2607.51	3324.72	7036.47	3128.15	3785.46	3705.46	2430.25	3169.91	3943.36	3492.13
M527T23	526.869	526.867	526.871	22.9278	22.8943	22.9857	5043.99	6440.69	5144.52	4150.36	6587.62	4627.6	8341.33	7170.87	6930.24	3703.07	6013.07	5047.2	5563.05	4265.13	6070.65	5627.18	7471.05	12205.4	6341	8220.29	4940.57	5758.98	5579.73	7825.08	4284.51	6077.09	8013.84	6358.37	5227.66
M527T8	527.152	527.151	527.154	7.53983	7.341	7.81933	112877	181612	121727	165849	335925	153815	167830	47604.8	35485	81905.1	240054	56736.6	60011.8	62347.9	762794	803555	723982	100644	247031	154687	63617	91980.1	51858.2	62269.5	52949.5	86690.1	47463	259498	95904.4
M527T7	527.153	527.151	527.154	7.13667	6.982	7.30233	617009	215226	747406	942772	550717	674837	593073	307102	192560	51272.8	143561	130254	266630	173389	409629	763955	725063	322342	1.02153e+06	525179	241055	268745	541066	236913	161797	202162	118400	138037	270449
M528T7	528.156	528.154	528.158	7.12958	6.668	7.40567	170226	59461.8	198661	60326.4	202736	30062.9	165452	21238.9	5944.68	9624.52	53851.5	17964.3	11013.7	30562.6	30144.3	114762	301452	24625.1	35054.1	115814	57106.7	17894.8	138731	23423.2	16846.7	64257.1	10130.6	15674.3	32622.2
M528T8	528.156	528.154	528.158	7.59117	7.4515	7.79433	18745.6	16225.2	18700.4	6130.87	26228.9	35100	32132.5	12310.7	2566.68	4301.43	175699	11144.5	78487.5	19542.5	30039.3	29966.8	66748.1	27300.4	85672.9	14694.3	19641.4	16285.3	22348.3	12555.2	13493.9	48841.1	8475.08	13495.5	17752.2
M529T7	529.158	529.156	529.16	7.25525	6.92567	7.6395	10598.2	5608.15	50310.9	9395.14	13201.8	7001.58	35491.8	6064.66	2605.98	2270.2	13340	3485.71	5995.55	5189.84	11083.8	13334.3	12305.7	8513.44	8631.03	30659.9	7443.49	5400.76	10491.5	7457.68	5318.37	34975.2	3357.22	2835.17	8045.76
M530T23_2	529.899	529.898	529.901	22.979	22.895	23.1293	5615.26	5345.11	14506.1	8249.12	4303.34	5079.28	6651.38	6367.44	3837.9	4026.88	8662.96	28589.2	12985.7	4325.12	6741.98	13754.1	16254.9	6587.97	6577.26	4147.9	7338.34	3530.86	3440.47	5052.7	6221.24	6259.58	11691	5351.4	6012.45
M530T23_1	529.899	529.896	529.901	23.3907	23.279	23.4075	7660.98	11802.1	11926.4	6960.26	6039.99	6958.45	11625.9	7836.96	9510.71	8122.15	5483.22	7399.83	6974.28	9516.62	12111.9	6868.5	6376.37	5960.86	10378.6	7690.44	11968.8	7175.02	11314.2	6987.06	7255.24	6244.62	9322.94	7003.3	10997.4
M531T14	531.246	531.244	531.248	13.5262	13.4652	13.6027	1773.28	1939.06	2783.45	3795.04	12173.4	32248.2	35303.8	22114.3	52092.1	16944.1	21426.7	14135.3	14145.6	9199.89	4412.57	7149.8	9773.86	2316.31	2324.96	40845.1	45371.1	23350.5	31144.6	30889.2	7439.37	3769.14	2804.92	6293.63	14913.8
M537T16	537.188	537.185	537.189	15.6193	15.5215	15.6643	690.654	3855.9	5819.15	4335.19	865.251	13681	16452.4	2781.11	11727.6	13065.1	1720.09	1300.91	1742.51	1526.6	1232.52	1247.22	1220.72	1600.13	1646.33	8612.66	11524.1	4331.76	12676.1	13364.5	985.892	1405.24	824.928	2085.78	1360.85
M543T8	543.126	543.125	543.127	7.76267	7.683	7.84067	19612.6	13498.4	15875	28811.1	20252.3	37511.4	45146.7	16096.5	10238.4	12217.5	63443.9	7255.87	32605.8	19694	39739.6	44906.7	73974.5	26915.3	55256.6	27800.2	22803.5	12193.4	25068.6	22091.3	12286.5	26615.6	10911	10945.1	52653.6
M545T22	545.053	545.051	545.055	22.0969	22.0612	22.2072	7884.15	15367.2	10044	16304.7	7237.75	9689.75	5393.42	2557.53	3923.79	2620.99	16606.6	5264.25	8245.68	9457.8	8953.58	6055.36	13167	5191.28	8028.44	6961.82	5547.73	3591.08	5319.33	6500.46	6730.86	10375.2	9794.46	3657.84	11420.1
M548T23	547.91	547.909	547.911	23.3958	23.3763	23.4198	77024	79110.2	17206	17965.9	15802.6	18599.3	16833.3	25314.6	17749.7	18149.2	20691	36921.5	25718.5	17495.4	49378	20394.8	18493.2	17427.6	21765.8	21786.2	22085.7	23329.2	19361.6	19523.7	16813.7	22894.2	70585	18218.8	14398.5
M548T5	548.315	548.314	548.317	5.128	4.96133	5.48	11624.5	38536.8	25132.1	39775.7	34771.2	15606.6	39301.2	12321.9	8498.43	9482.62	50902.2	50233.8	18918.8	46360	25076.9	23643.9	14601.3	22965.7	24685.3	10993.9	6820.82	23426.9	15639.4	32711.1	8881	22301.4	13492.5	14284	20749.2
M559T7	559.048	559.045	559.049	7.49	7.41917	7.7405	4463.56	8612.09	9612.82	12278.8	3441.31	50718.4	55594.4	26923.5	47907.1	37835.8	1066.73	1828.83	3172.51	2414.42	4804.64	1008.89	930.466	6783.29	2956.21	39214.2	28703.9	48074.1	37615.1	46896	3196.33	3242.28	2968.66	3473.01	1116.63
M560T3	560.155	560.154	560.157	3.48017	3.39017	3.71133	97291.7	122137	133738	89099.2	82841.5	52159	29202.7	28063.5	71673.5	58833.3	30534.8	44851.3	50511	41633.6	154290	80040.5	143998	119852	98321.7	30751.5	11125	79159.5	14763.7	36471.9	13450.3	18198	17506.1	18122.7	27181.7
M561T3	561.158	561.156	561.16	3.492	3.32667	3.77617	18341.8	33223.7	33196.2	25610.2	10342.4	5524.13	5872.85	4262.61	19960.4	9015.5	6296.13	5511.02	8201.97	10308.8	29062.5	14885.3	33746.4	22879.5	19389.3	2796.54	1351.94	21596.1	4073.96	5691.81	2078.25	4183.15	4969.95	5324.58	3705.95
M562T5	561.975	561.974	561.976	5.18417	4.97417	5.498	117491	126492	143772	121952	34625.3	166490	143871	115160	170696	112613	32381.5	158487	42611.2	46026	135885	96205.2	112664	123973	97267.8	41962.6	21866.6	40215.3	26205.7	35262.9	73701	40316.9	33038.5	80528	96055.1
M562T6	561.975	561.974	561.977	5.68867	5.53467	6.03217	11104.9	11393.8	13389.6	11254.4	13144.1	20745.5	15813.7	16921.6	22684.2	14018	36556	19075.7	16916.7	33456.7	11547.2	19808.9	10168	10359.6	10438.4	10434.9	4764.63	17683	8779.33	7406.97	6273.5	16983.3	8449.57	7549.96	8950.91
M562T3	562.156	562.153	562.161	3.46917	3.38967	3.61117	9468.26	8049.22	12144.4	4835.33	2316.9	3732.63	4772.93	1445.84	7286.16	4779.09	2564.85	3692.67	2470.53	2218.08	12755.7	6349.62	12151.2	9390.74	8596.12	1800.19	516.462	6414.9	1484.92	1933.29	696.383	1613.16	1958.58	2753.76	1300.78
M563T5	562.975	562.973	562.977	5.17392	4.93783	5.533	16266	17893.5	15754.2	40047.6	36273.3	10704.8	9485.57	11280	55630.1	6299.6	9524.49	21302.2	12130.7	41745.4	32233	8967.89	15137.4	9123.51	10457.7	11329.9	6530.28	7724.95	13138.5	12441.1	6889.41	25541.5	9531.51	13934.5	8677.56
M564T5	563.973	563.972	563.975	5.15425	4.986	5.43283	26403	10700.6	13570.7	14913.9	15269.3	14613.2	6861.21	7618.41	16261.5	8409.07	10555.1	7165.81	12318.4	9773.79	7852.16	15194.9	12811.5	14624.7	16925.5	12154.1	5232.22	29842.5	11543	18290.8	9850.92	8319.59	5223.42	5394	23908.8
M564T11	564.112	564.111	564.114	10.7975	10.6227	11.0703	12853.4	8730.81	15400.4	15523	25082.9	18040.1	15589	8206.29	3577.05	3859.21	22147.6	9602.31	25262.6	7931.44	10587	11931.7	15025.5	10155.9	17502.6	22153.1	9741.21	8885.87	10224.8	8787.97	8072.66	27654.4	8245.4	21046.1	10844
M573T6	573.183	573.182	573.185	6.3825	6.29033	6.43333	9097.86	14713.7	12312.7	15470.1	7596.59	8953.35	9579.44	4114.54	8178.93	4241.91	1143.94	1091.6	3036.89	1387.23	4168.4	1493.56	2890.33	3045.58	6527.01	17003.6	9644.57	7724.37	13689	15698	1049.64	3354.25	2292.02	1794.19	1928.02
M574T5	574.171	574.169	574.172	5.10067	4.938	5.45233	114885	132806	33110.3	33339	105680	83662.1	62430	23569.6	53920.4	33902.6	111949	124313	105530	38365.4	56091.2	31845.7	122664	56234.3	206640	31969.5	29953.1	57324.6	86655.4	15602.6	9206.46	76323.3	25013.7	23458	37372.5
M574T6_1	574.171	574.169	574.172	5.65633	5.50883	5.914	6560.55	7479.83	9147.26	8587.42	5059.65	12854.1	8375.6	10346.5	9741.69	7298.61	15194.2	7750.09	12934.3	8869.46	14150.9	6056.64	10413.3	7488.83	6595.49	4710.55	2200.18	4120.67	4823.23	3921.3	2917.26	2862.82	4618.83	4968.08	6730.1
M574T6_2	574.185	574.183	574.187	6.38533	6.29033	6.45267	2552.32	4080.36	4186.88	5114.4	2259.39	2379.92	2322.21	1681.55	1382.6	1339.24	671.444	690.823	1254.2	671.766	1445.1	697.923	1135.09	674.038	1603.95	4706.81	3064.55	2346.97	3517.51	3571.03	472.684	1088.34	641.142	587.327	1193.19
M575T5	575.174	575.172	575.176	5.01633	4.94367	5.55917	6410.33	31521.3	14379.3	15417.9	23417.6	8701.79	9449.89	5348.51	9299.5	5758.96	26498.2	11487.1	21219.2	4425.4	25989.8	16224.2	34248.3	17372.1	46400.8	8809.24	7579.55	8040.6	5594.04	4891.21	3214.63	9833.63	9072.56	8653.64	9541.1
M576T5	576.184	576.18	576.187	5.088	4.9205	5.4035	10407.9	21205.6	9527.93	11971.2	6501.35	80085.2	64406.7	30445.5	21637.2	12259.2	91045.1	25076.1	52069.1	11524.5	12840.3	16644.4	30272.6	10579.7	12325.3	38207	18960.6	14014.5	8259	29332.7	7828.64	29099.5	15091	21495.8	13702.7
M576T6	576.186	576.183	576.188	5.65467	5.41767	6.31517	12115.5	19943	14535.4	38169.7	30086.4	90024.5	164558	27999.5	139074	261390	137025	52964.1	73554.6	131948	48193.7	31020.9	60774	46003.8	19483.8	45801	8574.28	23441.7	65834.1	50967.4	11991.2	7129.03	12399.6	12775.2	46841.3
M576T18	576.328	576.327	576.329	17.6792	17.5517	17.9365	14565.3	7399.23	4250.54	8264.09	36641.1	75369.7	32105.4	8197.66	12040.2	29612.8	60816.6	48454.2	23072.3	12298.1	13738.3	38746.3	13517.8	6516.55	4820.2	8875.85	11104.7	30684.1	18925.8	19953.5	13813.3	12056.2	6375.64	9767.7	30024.7
M576T25	576.489	576.487	576.492	24.7508	24.535	24.9835	4894.01	4694.49	4308.31	4704.32	5827.77	4357.34	5166.8	5457.43	5373.47	13606.9	4098.62	5037.87	7751.42	2501.12	5592.5	4899.86	5124.85	4959.62	4488.96	4187.04	4632.77	4265.61	5394.73	12144.4	5539.79	4428.37	4803	10351.8	5132.23
M576T24_1	576.49	576.487	576.492	23.83	23.6712	24.0343	5313.61	5640.32	4829.76	8215.5	6520.22	5860.84	5312.49	6282.25	5320.59	5825.39	10208.8	9754.81	5982.57	5662.39	8317.9	6234.18	5238.01	7871.28	5228.7	7682.58	5393.33	6297.73	9868	6816.77	5895.79	9962.39	6927.12	3414.5	5306.61
M576T24_2	576.49	576.487	576.492	24.2558	24.0617	24.5223	7265.47	5032.33	14905	2823.64	5395.24	6431.65	13517.9	3939.07	6179.77	4330.44	6449.62	4892.28	4203.8	6812.65	8972.61	4961.11	9231.47	4618.8	10273.9	4124.4	5836.45	3908.02	4714.96	11556.8	5801.54	6073.4	12714.3	11122.7	5912.4
M576T23_1	576.49	576.487	576.492	23.4293	23.1955	23.658	10127.9	18508.1	9387.42	8562.94	9710.2	7126.25	10781.3	9464.84	9883.21	22131.5	10119.4	18350.7	29717.5	8893.88	11842.2	11139.8	20186.6	9588.32	9385.18	7206.2	8639.07	8253.3	7286.39	9623.45	16473.9	7440.38	25035.1	9479.36	11252.3
M576T23_2	576.49	576.488	576.491	23.0289	22.9617	23.179	10073.9	25591.2	10425	26555.2	23790.2	13213.6	25304.8	19768.2	12624.7	11835	16549.3	14427.3	18617.9	11638.7	11938.1	12851.9	13907.6	19696.7	19384.2	9803.34	26258.7	14865.6	20580.3	17614.4	17737.2	11534.6	18161.8	10809	10101.1
M580T23	579.525	579.524	579.528	23.1638	23.079	23.6628	25801.9	21225.4	39989.6	32754.1	14496.3	31295.6	22376	27960.2	23994.6	22983.2	29121.4	22336.8	26845.8	26640.4	20517.1	25550.6	17928.6	14141.1	28162.4	30174.8	24889.5	27070.4	28255.1	26656.5	34834.6	28027.7	22144.6	9807.14	24517.8
M581T23	581.445	581.443	581.446	23.0181	22.9617	23.312	9861.26	10810.4	12614.2	11386	10049.2	12130.5	10969.9	11240.3	10524.4	12406.1	11799.2	18188.2	10988.9	7451.82	8877.31	9840.85	11220.2	10659.5	11192.9	9187.9	10932.1	8659.67	12549.2	11235.7	11558.8	9489.39	9305.35	10764.6	10288.7
M587T23	586.835	586.834	586.836	22.7945	22.4027	22.8768	27802.2	72691	30681	64295.2	177440	53002.4	88342.7	47887	274117	81239.6	253199	215155	116647	88837.1	280780	228809	29207.6	211034	91462.1	229147	71872.7	38801.3	95519.2	97469.5	64942.4	178188	169559	168242	129743
M599T12	599.176	599.175	599.177	11.7452	11.4117	12.023	30708.6	114350	141856	319452	227140	222183	371653	367347	48265.3	58332.8	150678	143219	243238	57327.5	69068.7	194394	171139	231565	287074	376199	215525	54591.7	114960	267216	137034	210080	203492	59613.9	168820
M600T12_1	599.677	599.676	599.678	11.721	11.1565	11.9975	43917.8	73106.9	40276.7	45194.8	82898.2	76753.5	184874	173285	26434.5	60652.4	125852	98001.7	167926	106143	17911.8	72910	116779	69008.7	42463.7	182747	170742	112794	74209.2	66674.3	79428.7	72089.2	84619.3	24355	28879.3
M600T12_2	600.178	600.176	600.18	11.7939	11.6373	12.1053	21616.5	14217.3	23724.8	33931.2	23292.3	70859.8	10921.6	71487	5833.92	9453.03	73029.4	51356.9	15239.5	9300.17	14491.5	40739.8	25228.8	24226.3	36038.2	41922.3	41019.7	49835	14109.3	11657.8	15414.7	36799.5	18949.7	17595.5	29109.3
M607T12	607.163	607.161	607.164	11.8136	11.5745	12.04	47066.5	41035.8	19371.4	118139	41347.1	33888.9	40878	29911.7	34728.1	13257.4	26868.4	25240.8	108949	13742.3	39340.9	46124.6	24584	22077.3	59460.6	129073	120456	28119.5	68974.2	29461.9	19811.6	92820.3	26963.2	16173.1	54434
M608T23_1	607.556	607.555	607.557	23.1792	23.128	23.2323	70842.5	70737.4	49812.7	71239.5	105109	36952	72129.8	110077	60187.9	66660.1	49331.2	110249	67093	64466	63298.4	62236.7	43220	64292.3	54729	112867	113853	48842.4	61735.4	52102.3	45693.6	74174.4	111960	64130.4	67581.4
M608T23_2	607.556	607.554	607.557	23.4063	23.379	23.6117	36876.3	31994.3	32585.1	34895.7	28093.6	34073.1	30021.8	31679.5	33755	31408.3	31671.1	31612	31192.4	36716.4	36874.1	35826	32732.3	31917.4	29729.1	26023.1	27317.6	40115.8	30258.8	35344.2	37958.1	28821.4	31728.6	38862.5	35991.3
M608T12	607.664	607.661	607.666	11.8125	11.3488	12.1275	29174.5	10728.9	13157.1	59379.3	37916.4	15707.9	67209.6	13068.8	5355.39	8848.24	39886.2	36407.1	33876.8	7953.16	23407	19072.6	27019.5	22733.1	17749	15282.2	59878.8	15351.6	38446.8	13451.8	13462.5	43927	18384.8	15394.1	33169.7
M609T23	608.559	608.557	608.561	23.3958	23.146	23.4248	48699.4	14050	13604.4	15015.9	15318.3	13500.7	19430.6	15749.6	17607.6	16283.8	14051.6	15473.9	14819.1	16680.8	14257.3	13702.6	21255.3	16993.4	11545.6	51113.9	11747.7	16317.2	13215.2	18038.4	17241.6	14119.2	17961.4	18867.6	18513.9
M620T23	619.517	619.516	619.519	23.1459	23.0615	23.3302	22089.5	20995.1	15533.7	25032	25761.1	30087.7	15700.4	14439.8	21390.2	17146.6	25147.2	17575.3	16634	20948.1	25337.9	20196.4	22224.7	20679.1	22746.6	22331.2	23678.1	20846.6	21391.7	15801.4	21841.7	28352.4	17428.5	18355.8	21881.7
M627T10	627.167	627.165	627.17	9.839	9.768	10.17	3836.77	1784.96	2518.28	4239.65	3031.52	4808.84	4689.77	1942.98	1206.3	2513.21	13057.1	5493.43	6285.83	14665	3200.83	4220.55	15970	3056.02	2442.62	2162.45	2394.29	2808.72	2479.35	1846.17	3281.12	5018.89	3077.28	1702.51	3475.75
M634T5	634.35	634.349	634.352	5.08167	4.95667	5.46967	16191.9	15052.2	47892.8	30466	12965.1	32488.1	11513.4	14457.6	20445.4	15213.6	15559.2	48845.1	27279.3	9561.74	12103.3	39590.1	44175.9	20194.5	31923.3	23596.7	20257.4	38215.7	22747.5	8966.27	26598.8	29492.6	18411.8	39448.2	13220.2
M640T6	639.951	639.948	639.955	5.759	5.55133	6.00317	6326.06	4511.5	5880.56	5737.55	7078.92	8379.43	4640.9	6057.96	12885.7	4829.95	6715.23	6912.74	9778.72	7409.98	7332.41	3310.62	4951.61	3850.9	2000.02	4695.09	1600.43	10021.1	4433.71	5378.54	2259.78	1354.12	4445.91	4170.4	5285.82
M640T5	639.951	639.949	639.953	5.19583	4.92183	5.48383	13478	12437.6	48464.6	12606.8	12611.2	72506.6	15311.8	58141.5	12791.4	9358.15	14527.1	72946.8	51527.8	13632.8	13572.7	47662.6	13759.2	16275.4	14855.6	19465.3	15914.3	13658.9	12928.1	41449.9	11126	40236.4	7453.12	27027.3	10876.2
M641T5	640.951	640.949	640.955	5.1135	4.979	5.302	4927.47	7864.24	6374.04	7346.51	9647.25	28026.4	4858.45	6452.28	5587.77	3755.23	6080.86	5999.99	21146.4	2524.95	4449.63	4860.57	8670.47	5526.22	7445.76	6504.65	3533.17	11444.1	3072.73	3246.03	3379.16	3727.45	7166.03	3782.59	6091.58
M643T10	643.141	643.138	643.143	9.83517	9.78167	10.0552	2111.58	1072.82	1935.13	2557.66	3753.98	4412.59	7139.5	898.917	813.665	2703.44	10530	2697.13	4426.83	4993.02	2359.04	1591.53	10875	3002.57	1453.37	1073.14	1622.98	1782.97	2156.83	1207.75	1237.64	2222.68	1863.27	1921.96	2438.83
M645T12	645.138	645.136	645.14	11.5072	11.3368	11.7738	9693.73	7659.63	14607.3	32897.5	11919.2	36786.2	11718.5	8680.36	5990.69	4043.43	48098.4	14277.5	22697.5	2671.88	39448.9	38065.6	9664.76	7849.31	12096.2	10445.6	23604.1	8930.87	29709.8	9360.04	6930.57	11713.9	14258.8	20645.6	28152
M648T25	647.549	647.546	647.551	24.8655	24.732	24.984	5635.12	9019.01	9048.26	5177.06	7492.42	4875.61	8322.09	9660.47	15121.8	7743.84	6285.68	8322.42	21752.3	8527.1	8665.78	6790.7	9843.18	12365.7	6598.45	14376.8	8811.2	8083.92	8772.06	8879.73	7001.57	11135.2	7577.47	8179.63	7548.03
M648T24_1	647.549	647.547	647.551	24.4718	24.2405	24.7118	6042.18	6774.11	7710.22	9222.93	5040.22	7115.1	9408.43	6446.87	13492.3	9429.82	8988.95	9733.29	8047.76	11967.8	10069.1	5730.82	9938.24	8040.05	7666.44	6475.91	9112.46	6735.29	6060.94	9828.57	8447.57	15531.8	7547.07	7168.06	13233.8
M648T23	647.549	647.547	647.55	23.2143	23.112	23.345	50869.4	68511.4	46184.7	32701.2	80044.6	74749.2	77182	64799.9	56804.2	51236.6	85135.5	35191.6	51091.1	72539.6	34941.4	62576.1	48755.3	73001	50621.2	30182.9	72911.3	51236.5	68634.4	27033.6	59341.8	69115.3	57602.9	56263.1	50299
M648T24_2	647.549	647.546	647.551	23.8545	23.4235	24.2358	10609.8	7958.52	7222.75	7231.5	41728.6	17333.1	9857.48	13076.9	6727.23	15188.1	14233.7	7811.15	10927.8	5632.77	6383.97	10560.4	9502.17	8203.56	6807.65	9227.46	9012.3	6554.42	18690.7	6516.53	11509.5	6030.75	6847.81	6142.03	9496.77
M649T24	648.552	648.549	648.557	24.047	23.4388	24.5677	5797.53	3874.77	5588.62	2353.96	3604.93	5550.1	3789.05	4505.57	3708.63	4338.47	25340.3	9938.15	4330.76	3680.41	3838.74	6421.99	4272.48	3012.59	5293.13	4972.43	4820.06	5024.6	30629.8	4119	4901.78	5317.34	5395.97	5229.9	3360.1
M649T23	648.552	648.55	648.553	23.2135	23.1318	23.346	17786.8	26692.7	25972.4	34483	25745.6	28795.5	28468.6	32080.8	11751.7	22653.8	28496	32184.1	26588	10619.8	17944.7	26502.7	12706.2	17518.1	27233	36477.7	36819.2	27213	29442.3	38980.6	36633.2	16975.1	12074.3	24150.7	19595
M649T12	649.184	649.182	649.185	12.2125	12.042	12.5465	4721.2	2467.9	2748.44	3998.66	5774.61	2407.74	1366.25	554.335	212.827	1435.66	15283.6	19322.9	27289.5	19922.9	6867.8	15608.7	16688.3	6310.13	3011.54	589.64	835.151	3979.82	866.372	2183.11	17074.9	9237.46	14893.3	14891.9	15311.3
M662T25_2	661.54	661.537	661.542	24.6565	24.532	24.751	4291.86	9733.05	5772.75	11127.3	4411.47	6076.3	5153.95	4624.56	20133.8	3681.91	5763.02	4114.78	4488.49	6279.13	8461.51	5779.69	5032.6	4499.67	4775.2	6818.63	7776.65	8111.94	4691.12	7656.89	5526.59	5055.57	8268.49	4303.11	6415.93
M662T23_2	661.54	661.538	661.541	23.0443	22.995	23.1788	17670.5	22230.7	45495.9	36153.2	19182	24507.9	34313.8	27178.4	20171.4	24309	31671.9	23663.8	26311.2	27278	32435.9	35216.9	37046.9	17038.9	25733.5	20641.1	25538.2	22592.3	30043.3	15506.5	25252.4	23982.9	23354.2	27253.6	20220.1
M662T24_1	661.54	661.536	661.542	24.0007	23.8587	24.1858	4664.31	5660.87	4284.23	5562.27	6837.37	5254.81	5036.01	8638.66	5929.91	10021.6	7185.93	13257.2	9047.07	4055.66	4554.48	3630.02	6371.91	12566.7	5245.4	5796.79	4690.87	9248.42	6664.96	6482.64	5231.1	5275.43	5104.15	8936.71	4886.74
M662T25_1	661.54	661.536	661.543	24.8946	24.7597	24.983	4905.11	4672.96	4284.95	4682.47	3916.13	3947.76	5220.88	4372.16	4699.36	4481.69	4732.78	10365.1	4143.84	4357.17	4478.5	6964.4	3665.82	4525.19	3710.57	7463.97	4124.22	4418.12	8623.51	3011.55	5444.78	5091.49	6406.21	5109.65	4302.12
M662T24_2	661.54	661.537	661.543	23.7432	23.6717	23.854	8442.71	5533.98	10636.8	6976.79	8042.28	10925.8	6277.02	8033.01	5845.82	12769	4071.76	10622.1	8663.52	7390.58	8896.54	5092.7	6334.44	7982.01	8005.54	8288.92	6771.96	6378.78	10959.3	6439.68	8451.51	16637.3	12149.7	12943.4	6384.39
M662T24_3	661.54	661.537	661.543	24.35	24.1953	24.5147	7188.38	7271.51	15288.9	5628.53	10909.3	5558.37	8364.19	16875	5187.17	7269.67	7374.86	4841.12	5323.15	5510.2	9606.67	4789.86	9720.65	16540.7	6601.3	5249.23	7395.66	16848.6	4885.56	8222.24	21706	6604.16	7176.75	18570.2	21120.5
M662T23_1	661.541	661.539	661.543	23.462	23.245	23.6608	7935.3	7156.59	9153.6	7312.97	7564.09	11202.1	7825.03	11033.5	10577.5	9879.48	11414.3	7928.99	9699.63	9098.03	10444.8	8154.05	6260.88	16953.5	9356.69	7181.39	14057.3	26763.4	7204.98	7699.4	7619.97	11508.4	7893.97	8007.96	14352.5
M663T23	663.445	663.444	663.448	23.0125	22.978	23.145	39731.1	30174.3	39041	41840.8	39273.1	39303.9	42533.8	31557.8	41930.4	39926.6	40523.6	35531.3	44624.1	30019.1	33208.9	36525.9	41487	33358.8	47749.4	29104.1	36035.3	37101	35989.5	37698.7	44414.2	35429.3	34368	35456.9	30511.4
M664T23_1	664.449	664.447	664.45	23.027	22.9778	23.1658	37531	19889.1	21306.9	16721.5	18597.5	11273.1	28207.3	21873.3	16208	25664	11779.7	18529.9	20876.1	15252.2	19631	18726.8	17165.2	18394.6	17441.5	21884.7	21190.3	19533.7	19836.6	20272.8	14642	13848.3	14090.4	19172.6	17673.2
M664T23_2	664.449	664.446	664.453	23.3779	23.2122	23.5283	9081.58	11193.9	8747.97	8180.03	7706.09	14649.1	6600.26	9328.12	7935.32	10340.7	8613.7	9494.48	7290.98	8495.97	8649.99	13432.3	8789.42	15453.9	7345.7	8552.87	7311.1	9320.26	9398.08	6553.92	8709.73	14091.8	7234.33	13674.4	7712.16
M664T24	664.45	664.448	664.453	23.7427	23.5745	23.9467	8393.96	7226.49	9017.04	7381.1	11264.3	8825.63	9209	16147.9	9170.1	6647.32	8502.11	8190.76	5773.89	7255.54	8128.45	9400.95	8263.99	5916.76	13189.4	8425.46	8205.14	9433.19	8786.23	8037.91	6072.57	8248.16	6138.26	28519	6825.26
M665T14	665.284	665.28	665.285	13.8256	13.61	13.9617	10307.7	9747.66	9248.13	7489.66	8581.08	4282.78	4220.99	5115.89	4719.14	2640.02	7769.88	6808.2	10693.5	8207.47	2152.79	8330.99	4632.43	7127.85	4102.2	1946.98	4332.66	5870.98	7522.34	12024.7	5236.75	4033.82	7029.86	3020.7	8570.28
M666T5	666.163	666.161	666.165	5.09658	5.07083	5.17767	2010.41	1547.97	2182.76	3723.6	599.264	24177.7	16760.2	3352.82	23746.8	6691.48	23170	12556.8	13830.6	813.934	1695.93	1426.87	2041.17	2016.95	1380.29	670.194	403.073	697.591	222.163	425.419	270.099	279.932	179.711	348.526	179.711
M675T14	675.286	675.283	675.29	13.646	13.575	13.9657	8104.8	8617.3	8596.7	6278.92	11763.6	7570.74	12500.9	2264.57	8171.31	12034.6	25181.8	13276.8	13497.3	7806.31	18999.1	17509.8	15112.6	6085.63	8158.03	3744.77	3438.12	3638.77	6789.78	4217.14	7334.29	8342.29	5866.35	4624.96	26773.2
M676T14	676.277	676.275	676.281	13.6843	13.6145	13.8277	18884	10236.1	17359	8127.64	23895.7	11740.2	5126.87	12693.3	6846.95	5605.69	35566.9	13244.5	17578.5	6769.15	17662.5	17552.7	14746.8	15994.7	12251.3	21277.6	17601.1	6018.29	9081.65	16068.7	10456.1	16203	6506	7252.9	35239.6
M677T14	676.776	676.773	676.78	13.7313	13.5433	13.884	12555.6	7395.56	20117.4	14946.6	12335	7298.36	6833.81	5683.81	7996.07	4288.3	12771	13394.4	16064.3	5216.65	7767.27	12500.9	8250.82	8142.08	8521.68	4906.93	5630.94	5595.56	17348.5	9028.91	6455.02	11221.3	7799.6	5297.51	20375.5
M680T13	680.201	680.2	680.203	12.5068	12.3973	12.672	205823	135149	208024	157228	207248	95595.2	75038.8	18854.8	14991.8	49150.2	312401	225770	78349.1	21329.5	244413	194105	159163	231664	282228	100745	98137.7	30254.2	82765.5	57827.1	119371	258659	158936	142140	199835
M680T12	680.201	680.201	680.202	12.112	11.8668	12.3065	193040	474236	308704	314529	228433	222333	197782	219331	224215	327947	729591	457511	470154	132027	407774	699175	345357	413771	441270	197997	168477	324608	221084	245717	259872	416958	632785	623023	240815
M681T12_1	680.703	680.702	680.705	12.1122	11.8958	12.1777	307190	275683	188349	217159	295499	120190	104744	125182	139487	178876	252372	266739	263390	416924	376395	390484	338282	227062	213251	107065	93998.3	180049	127002	145107	325913	154880	242979	349488	162381
M681T13	680.703	680.702	680.705	12.5288	12.4042	12.6172	70035.5	59475	100218	60049.4	62467	20186.2	31289.4	27951.9	19497.6	20131.6	126177	96234.7	62362.9	32295.5	82175.1	64764.5	84956	97482.3	95060.2	37347.3	37256.5	23074.4	20206.7	24804.5	37368.6	72785.3	58348.5	48491.5	157339
M681T12_2	681.204	681.203	681.206	12.092	11.8422	12.2312	83416.7	80529.4	100150	26850.2	50769.6	57749.8	52636	28058.8	57857.4	36861	186237	116414	109011	72381.8	42654	171669	39250.2	71770.1	37519.7	47206.9	44243.6	46778.7	55308.8	58753.7	140593	33080	78650.6	41444.8	36305.3
M682T12	681.706	681.704	681.709	12.1143	11.8422	12.1752	9586.86	12804.1	19564.8	16363.3	14763.2	16836.8	9241.72	15724.4	5774.85	11785	10030.4	13670	37172.9	16271.4	54668.7	23381.1	10850.7	20631.8	19084.7	13952.4	8485.14	23436.7	13791.6	17664.6	18581	19228.7	22751	20989.3	34172.7
M684T23	683.526	683.523	683.53	23.011	22.9615	23.146	4694.91	4916.76	5155.93	6499.48	5047.16	5804.56	7139.53	5865.61	3953.2	8925.79	6241.47	5879.2	5653.37	2974.67	5173.67	4430.51	4595.22	6387.9	4861.39	6646.35	6559.51	5362.36	5973.49	3773.86	4093.2	7532.07	6510.22	3144.14	5036.28
M685T23	685.425	685.422	685.431	23.0033	22.9615	23.0687	3277.26	2059.06	2967.02	1883.64	2029.03	2908.82	3574.34	2999.79	3008.25	2298.71	2351.97	1878.83	2162.96	2531.13	1449.78	1907.37	2101.45	2714.17	2658.72	2413.42	1870.68	1963.57	2783.3	2074.42	2835.02	1981.93	1862.04	1704.12	1807.27
M687T8	687.187	687.185	687.189	7.541	7.07633	7.756	17518.1	26431	11809.4	46368	18518.2	72842.7	123378	61472.3	2280.73	1265.28	111880	4550.88	25164.7	2347.13	13114.5	16031.5	217409	16773.2	44572.6	26413.6	57669.8	2213.49	82850.3	11810	3861.33	21682.9	2658.23	1545.83	59595.4
M688T12	688.188	688.187	688.19	12.066	11.826	12.1902	111642	38857.2	22297.9	106583	161459	74015.5	63148.1	55076.4	82019.2	99776.7	121034	158933	222211	146195	149535	51438.2	73452.6	55063.6	135406	53712.9	51889.6	39908.9	70321.4	60102.4	106336	204279	149392	138001	166325
M688T8	688.191	688.189	688.194	7.53117	7.26783	7.721	2586.1	3738.39	26421.2	15365.6	9107.12	10784.5	10969.7	6170.77	596.948	456.44	11158.7	1481.05	20305.1	1033.63	6147.83	6497.87	23364.5	5829.66	16148	6759.24	11499.6	1023.37	10472.7	5863.74	1308.11	23663.1	703.419	986.044	7958.9
M689T12_1	688.69	688.689	688.691	12.1043	11.8605	12.2103	74608.7	63314	26672.1	35257.5	94699.3	42755.4	36233.3	30604.3	21042.8	15079.4	73281.7	65503.6	48701.8	72765.2	23419.7	31584.3	117782	78001.9	128077	29925.6	26334	51535.4	37742.6	30198.2	77847.9	51850	68386	98669.9	82111
M689T12_2	689.192	689.19	689.193	12.112	11.8958	12.1578	34163.8	37345.5	58515.3	33952.3	13648	23821.2	25693.5	20451.5	27557.5	31899.4	34091.2	40110.5	42784.7	25887.7	21000.9	39377.1	36872.3	36965.2	42875.8	19162.6	18176.7	12666.4	14482.1	25422.3	28068.4	38131.1	34363	32227.6	47225.8
M689T9	689.203	689.202	689.204	8.769	8.66767	8.83417	381695	120689	446251	397153	473697	397043	484756	478431	311118	502188	937711	238946	573183	965102	339804	717604	993987	587733	697471	265075	404307	188489	617207	520314	218245	571536	518394	596899	126537
M690T12	689.692	689.688	689.694	12.123	11.8877	12.5108	19274.2	8588.89	10021.5	10856.5	9972.63	8385.49	7370.87	3091.71	9228.63	13147.2	7749.47	10824.9	11681	8342	13661.9	9980.06	5890.61	10305.3	8731.54	7718.66	5666.32	10904.2	9090.13	2483.3	3862.98	7177.47	10769.8	9606.75	12208.4
M690T9	690.207	690.205	690.208	8.785	8.6855	9.131	79279.6	79355.6	124825	102918	124305	85573.3	203297	191746	86226.5	77990.1	256787	178839	238776	67274.1	83903.3	205941	116969	49399.3	124909	139238	150135	176077	166942	65454.4	42541.1	166498	152166	171248	150921
M691T9	691.209	691.207	691.212	8.80633	8.65067	9.5255	10540.6	7151.17	8157.13	11587.4	15028.7	14808.7	56004.9	40225.6	24526.1	42700	76576.4	31812.9	73387	13440.2	40423	59183.9	85826.9	29703.6	16145	35557.4	19713.3	51250.1	12318.4	44396.3	46878.8	45667.7	15447.7	32316.8	20129.3
M696T12	696.176	696.173	696.178	12.1158	11.8422	12.4123	6425.77	4959.97	8472.68	7951.78	6101.46	6883.86	4318.28	2773.05	1351.98	8787.07	17818.2	3820.35	8022.29	3359.48	8085.31	6665.81	19381.1	8150.34	9816.75	1955.35	2403.06	2601.32	3144.69	4214.69	4197.22	10065.1	5897.64	5088.94	7949.54
M697T14	697.268	697.265	697.271	13.6442	13.5947	13.7068	5076.97	6530.56	5296.82	7130	10080.7	2424.28	5544.36	1167.06	3394.49	3601.3	13342.8	7674.25	7676.03	4269.22	10281.8	9477.43	9998.96	4356.94	6421.6	3199.48	2162.61	2807.05	3728.42	3096.49	4067.52	3464.69	2096.51	1859.3	8358.53
M705T9	705.177	705.176	705.178	8.75133	8.63	9.10217	1.2841e+06	1.09607e+06	1.25265e+06	1.55187e+06	1.24685e+06	1.70012e+06	2.16706e+06	1.01419e+06	1.15292e+06	1.72183e+06	1.90649e+06	1.8086e+06	2.37065e+06	2.2706e+06	625773	2.31432e+06	3.21914e+06	2.03168e+06	1.76824e+06	1.27454e+06	1.10916e+06	1.74597e+06	1.58336e+06	1.69639e+06	1.41704e+06	1.54079e+06	1.08217e+06	1.63227e+06	1.93247e+06
M706T9	706.181	706.179	706.182	8.75217	8.65083	9.24883	367201	297823	349400	409324	161062	481103	492528	275029	115554	187616	266817	483808	229942	623733	629872	452029	288879	292139	522036	332565	299625	340593	420547	475133	382432	456349	419486	174018	530021
M707T9_2	707.179	707.178	707.181	9.09217	8.9655	9.52467	13771	12347.9	13824.6	29209.5	22222.8	33581.2	39152.9	17405.1	19578.3	33438.7	69128.4	41996.1	27393.3	44712.8	63147	11990.4	54502.4	75321.7	51414.4	40691.2	17891.3	27950	27279.1	30842.9	6883.49	27495.5	21204.6	37441	45761.6
M707T9_1	707.179	707.178	707.181	8.73783	8.65133	8.885	159155	150113	190704	260453	172950	231402	311619	132584	145891	82404.5	106844	182018	239197	318508	128500	320940	463061	213235	160209	177732	167712	257129	93203	198855	188170	248794	182410	79657.7	206036
M707T4	707.213	707.212	707.215	3.56325	3.4225	3.811	28404.8	39456	35629.2	28434.8	14576.2	89527.2	39460.6	17000	18133.3	20878.9	18399.5	25241.4	48915	15767.4	81254	4764.22	121816	28042.7	125250	20215.3	21634.2	10266.1	46124.6	29094.2	1359.98	24411.8	20865	19445.2	2528.56
M708T9	708.182	708.179	708.183	8.77958	8.61717	9.41483	15855.9	14742.9	52319.3	24442.1	51597.2	72736	18083.2	20292	39330.4	61141.6	56628.4	8497.99	77649.3	77309.5	78262.9	82174.5	34903.3	65751.4	61376	49356.2	38897.2	16776.4	64605.4	16950	48525.8	21706.9	48783.1	17236.5	65577.8
M708T4	708.216	708.214	708.219	3.53625	3.4225	3.70483	9370.37	13953.9	8536.38	7976.62	4239.25	15420.7	23306.8	3015.6	6175.12	8833.65	2827.32	4168.12	13870.1	3610.31	5623.2	5321.13	28369.3	10223.1	28966.7	3021.24	6050.68	7159.6	14659.2	6867.13	134.658	6977.01	5087.58	7686.79	645.829
M709T9	709.182	709.179	709.185	8.75175	8.6145	9.34583	4390.98	6346.23	10447.6	10151.1	3522.02	11049	11809.4	4976.29	9098.8	8716.02	20213.9	9336.14	9886.5	12547.2	5233.85	7052.6	7082.38	6257.28	7760.51	9031.75	3974.8	8959.91	16246.5	12949.3	8558.32	4228.05	11981.1	9970.88	9995.65
M712T12	712.268	712.266	712.27	11.8236	11.7007	11.9187	24294.9	22045.3	16581.1	26367.3	19718.4	3738.58	13788.1	4612.67	3887.98	6158.37	26604.9	27779.5	22011.2	19659.7	33403.1	31927.1	26304.6	27094.6	29861.8	5968.47	3664.76	9824.27	8779.86	9537.95	7375.32	18901.7	20218	14798.7	28432.3
M713T12	713.272	713.266	713.276	11.8258	11.7308	12.163	5313.59	9043.27	4031.69	9063.63	10321.3	3262.49	3219.15	1585.84	2200.58	3830.87	5460.76	6991.08	5565.35	6173.46	6493.51	11950.5	11016.8	10829.4	5160.38	2720.23	3099.26	1077.53	2481.26	2485.56	6514.62	4716.9	7571.57	2850.92	11059.4
M715T13	715.203	715.201	715.207	12.5227	12.2953	12.7598	18592.2	23236.3	11121.3	14589.9	23119.9	1770.69	3029.86	3006.63	5202.08	4418.08	18268.4	16365.8	20921	14931.6	20965.3	15682.3	12295.7	24056.6	23810.8	5102.41	5192.29	5393.27	3695.34	4410.46	15662	25324.8	8884.39	13366.5	28360.7
M722T1	722.49	722.486	722.495	1.32183	1.267	1.37033	4462.71	3436.36	3714.32	4423.74	3462.79	4291.64	5039.61	4852.32	3497.2	3419.55	4235.48	2347.43	5140.92	3403.45	3036.44	3574.56	2756.39	3497.37	5229.65	4454.98	5755.47	3294.92	3419.4	3961.42	2819.27	4293.72	2125.9	3480.72	3942.16
M726T12	726.163	726.16	726.17	12.2199	11.8318	12.3738	3741.93	7397.96	10505.4	12111.3	2551.36	33689.6	38129.4	12366.2	23900.5	27399.9	21679.3	10891.6	16182.3	3314.94	6422.61	10806.1	8309.16	13338.9	15076.1	21490.9	14843.9	23990	37929.3	26782.9	6985.42	6634.54	7464.26	6666.38	15367.2
M729T5	729.158	729.157	729.16	5.122	5.06517	5.302	3318.9	6167.61	6561.73	8054.34	1893.37	38003.4	32637.1	5516.26	18287.6	18075.4	40188.4	21995.1	24657.4	7254.01	6024.93	3010.94	5070.58	3875.46	1494.53	2486.34	436.422	4549.21	1121.11	295.222	536.399	748.708	184.036	970.76	1781.23
M730T13	730.209	730.207	730.211	12.688	12.4448	13.0195	8071.11	4059.6	4940.21	6125.21	8202.5	5668.03	5442.05	1889.84	1196.15	8836.11	54219.1	11690.2	23354.1	26452.3	17957.5	38070.6	18818.6	9697.97	5127.94	3948.84	2674.96	6383.71	2587.56	2518.66	28808.3	9027.43	15434.5	16346.4	18464.5
M730T10	730.228	730.222	730.23	9.52233	9.48067	9.65317	6317.09	13188.9	4023.83	3638.82	3293.73	1839.14	1234.83	637.928	2149.99	1056.11	506.357	2252.58	2742.52	2045.77	5163.16	907.631	4032.37	9597.07	1285.82	8311.52	6286.36	3835.24	2192.85	3026.07	1017.17	1638.5	5000.15	2658.34	554.541
M730T11	730.278	730.275	730.28	11.425	11.3293	11.6188	18605	23529.3	34631.3	30269.6	31564.7	28537.3	31810	9312.51	24602.8	25417.3	41712.6	27884.3	32270.6	25059	30080.4	30333.6	33351.2	32136.2	23373	20762.4	22365.3	19916	22595.4	26116.2	10116.7	22646.2	18158.9	23526.5	33823
M731T11	731.282	731.28	731.284	11.4102	11.3242	11.733	7227.12	9893.68	10920.9	7895.41	10274.4	8137.67	10402.9	3212.04	4418.63	5897.35	13137.7	13435.7	10263.7	7833.39	8690.81	11277	7825.88	7659	11001.5	6290.31	3551.38	6620.48	7582.83	5909.01	7259.4	4640.56	7149.62	8105.87	10606.7
M752T11	752.26	752.257	752.262	11.4243	11.3117	11.6978	4982.13	6302.87	7490.53	8909.05	2933.38	5820.55	5115.79	1824.67	2388.85	4669.85	5654.94	6256.01	6264.84	2906.02	3563.45	4840.38	6433.59	4968.21	7833.04	7131.57	2510.64	4610.65	4220.64	5219.77	6029.61	4780.78	3576.91	3051.17	6257.89
M753T11	753.264	753.257	753.267	11.4352	11.3228	11.589	1826.88	1553.66	2295.13	1779.65	1281.02	1947.87	2201.88	754.69	1329.19	838.693	3449.17	2083.21	2342.96	1479.44	1006.11	1491.86	1315.74	1436.73	1299.82	1598.58	1067.1	1582.59	1566.11	1195.77	1268.81	1095.32	1163.48	1305.85	2315.61
M756T9	756.268	756.266	756.272	8.735	8.688	8.85067	3174.93	2696.79	2386.51	3561.74	1929.47	2312.99	3335.41	898.063	718.141	1452.92	3385.03	1044.58	2237.27	154.369	4617.72	3500.1	5742.17	2207.92	2546.52	1654.54	1150.21	647.377	2047.29	2059.65	782.474	1661.97	539.673	115.222	2456.66
M760T1	760.289	760.282	760.293	1.30567	1.26117	1.50133	1445.16	25810.8	142.535	709.527	52127.7	1154.61	22138.4	322.126	64773	9962.9	228963	28455.3	10511.8	49641.1	140478	31194.3	100299	6332.03	507.995	991.123	2508.65	52787.7	3332.3	35485.7	3764.92	132628	1260.71	11935.9	79135.4
M761T14	761.227	761.225	761.23	13.563	13.2093	14.258	35531.5	18663.1	29623	23198.6	20204.5	31940.4	20033.9	10937.7	20371.1	48614.6	23412.7	27798.3	25328.6	32073.3	69784.7	21661.9	21594.3	23523	30787.7	7633.1	13497.4	19584.8	34883	13250.1	16639.3	23749.5	49703.7	25636.2	25712.6
M761T13	761.227	761.226	761.229	12.7741	12.4668	13.1223	142854	280608	232710	625349	357322	233220	228028	523462	132770	245837	503893	833510	440585	858770	452026	770911	117687	395726	307754	611005	296942	554695	186193	149483	121857	805041	764194	467522	555620
M761T1	761.292	761.288	761.296	1.31908	1.26117	1.86667	327.472	8199.97	256.69	56.6647	17314.8	236.174	7024.04	110.136	19984.1	3046.4	75441.4	8953.31	2873	13162.6	44959.2	10068.2	38838.6	802.885	192.489	56.332	745.859	20220.3	918.267	10989.2	1564.4	40866.6	273.585	3654.74	28000
M762T13_1	761.729	761.727	761.73	12.6499	12.5387	12.7862	190885	94421.5	148058	92147.9	368134	132389	63618.5	134835	88107	302104	303743	132869	270075	531651	454062	446722	115162	109313	434386	138106	130330	132520	126547	80295.5	402430	182243	465007	460093	412056
M762T13_2	761.729	761.728	761.732	12.9378	12.826	13.2902	189717	121429	140223	132178	155546	207505	264016	342985	27720.4	116899	120464	133783	255963	22717.8	190083	163629	88444.3	195293	230192	369895	325790	170646	344561	97664.8	133094	217726	186765	160117	176918
M762T13_3	762.231	762.229	762.232	12.7146	12.4258	13.0743	176549	54561	52525.8	59929.5	80815.6	36127.9	68798.4	142785	33673.9	38145.5	138263	90793.5	110622	69617.2	102441	121446	57965.5	55892.9	210270	48982.5	160278	27604.9	161449	57257.2	178673	44594.8	214632	118468	184676
M763T13	762.732	762.73	762.734	12.6997	12.4548	13.0238	13643.1	30264.4	27676.8	14060.9	61534	19455.7	20482	12391.2	16959.7	10588.4	33731.9	44725.1	18365.5	92816.8	70774	41457.1	21979	17999.6	76991.2	19371.4	14259.8	18942.8	13558.1	22527.3	36418.5	18552.8	30101.9	19183	56184.6
M767T1	766.52	766.514	766.523	1.45183	1.39733	1.6055	2609.12	3307.06	3547.46	5002.71	3178.2	5682.91	4582.32	3434.74	3263.06	3560.92	4419.76	2922.57	4319.8	2310.35	4389.06	3004.64	3465.3	3384.06	4647.91	3736.31	4921.84	1973.44	4316.01	3543.61	1552.43	2616.62	2079.25	3963.33	2754.85
M769T13	769.214	769.213	769.215	12.7075	12.5448	13.041	56735.6	144148	81183.5	80617.2	38959.2	59808.7	40078	28144.4	42552.3	121294	178446	214483	59636.2	143276	120876	199534	105480	71433.5	206558	136938	114114	125059	133840	27380.6	144308	107110	174583	177537	195428
M770T13_1	769.716	769.714	769.717	12.7168	12.4448	13.358	23326.9	48800.8	39116.7	27694.3	52520.3	27591.5	29863.5	15351.6	33032	19350	36869.1	131539	34601	64954.8	45519.4	118166	35284.9	41776.6	45974.6	34015.6	79751.4	35349.1	47400.3	29630.8	94966.7	120415	114082	110253	128027
M770T13_2	770.217	770.215	770.218	12.7051	12.4877	13.242	22894.4	27771.8	65985.3	68607.8	17797.3	14019.2	15189.7	14290	14166.9	8663.36	31298.5	79377.7	88144	68828.5	17192	36058.3	29278.8	12207.4	21120.4	36171.1	13977.5	20173.7	14915.7	12474.2	21124.9	28093.3	61244.5	19286.7	74335
M782T1	782.273	782.271	782.276	1.49883	1.26117	1.76967	1394.87	17799.8	269.716	319.242	69148.8	372.217	8046.51	617.158	39187.2	7118.06	78561.8	7697.31	3232.56	19603.1	42065.5	44369.8	89810.3	4631.93	301.866	475.568	1825.33	57602.2	3072.61	28673.5	3220.11	81830.8	432.248	5317.67	34833.1
M789T11_1	789.217	789.212	789.22	10.9395	10.836	11.061	2576.28	770.283	1375.92	2013.02	1968.76	2083.77	2755.83	1298.35	133.383	775.425	22240.7	9935.1	12139.2	8895.56	3339.4	2484.32	9101.2	1855.92	1393.92	1085.64	508.904	1938.83	3426.09	1815.4	2583.05	1458.51	2747.09	1790.14	2818.33
M789T11_2	789.218	789.216	789.22	10.6085	10.5227	10.7975	19134.4	5592.11	9631.66	22362.2	13643.6	17086	19551.5	4152.98	2435.47	8762.93	52526.1	30559.4	41781.4	38774.6	18519.8	25045.2	27440.7	12425.4	8842.64	9683.99	9297.32	8296.26	13437.8	9770.32	17818.1	26305.1	27181	24027.1	26142.2
M790T9	790.153	790.148	790.157	8.7275	8.60867	9.035	2166.88	2084.17	2189.06	5591.83	1661.49	4779.78	6747.41	1134.82	3511.27	4200.9	6218.09	10733.9	3802.51	8936.11	4288.42	4542.73	3648.24	2732.15	4284.52	2967.21	2084.18	2901.74	2665.41	2078.1	3353.01	3609.83	3014.14	4172.73	3727.09
M790T11	790.221	790.217	790.224	10.6139	10.5278	10.971	6198.65	1842.49	4431.91	4801.5	6449	6412.43	6078.28	2004.43	1113.18	4332.85	21261.1	9458.75	14375.4	18472.2	5458.51	6789	7988.42	5918.27	3205.96	2395.64	2977.42	2985.42	4714.87	3711.71	6742.28	12851.7	6573.8	10731.5	7585.11
M797T23	796.724	796.718	796.727	23.428	23.2293	23.663	7295.29	7161.93	17954.7	15467.4	8740.2	22263.4	38916.3	8521.02	5837.51	5977.6	27819.9	7440.77	8153.4	9862.75	8256.52	7323.58	8090.12	8738.49	8568.52	9828.33	8162.02	7479.22	6571.39	8726.78	7195.81	27689.5	6753.51	5167.79	7529.92
M797T25	796.725	796.721	796.728	24.6021	24.2653	24.9498	3381.33	4925.85	4709.19	4632.94	4098.41	4523.43	3747.28	4676.04	8480.95	3819.78	7674.43	3154.95	4984.84	3476.03	4226.01	3778.98	6459.15	4105.46	3671.96	3571.72	8758.61	3969.17	7038.23	5701.2	3939.24	4986.19	4186.3	2682.47	18422.1
M798T1	798.244	798.24	798.246	1.30467	1.26117	1.38817	121.136	5641.01	5640.57	123.305	22317.4	230.426	6430.76	306.371	12692.7	627.347	50760.3	8083.09	2436.99	10036.6	28183.8	19281.8	42489.7	611.742	101.97	376.504	840.833	14278.3	637.034	14686.4	1446.21	34598.7	485.106	3221.81	23998
M805T11	805.192	805.189	805.194	10.6223	10.4958	10.941	5250.05	2109.32	2887.98	5733.15	5125.98	8148.07	8720.09	1184.86	949.447	3863.87	17948.6	8116.76	15715.1	13412.4	7673.05	8958.6	12651.1	5034.01	2055.2	1860.97	2899.58	2926.23	4182.1	4327.93	3502.68	9512.52	5054.66	8303.26	10412.1
M806T11	806.195	806.191	806.197	10.6123	10.5393	10.8013	1925.56	480.798	1318.25	2204.34	1954.79	2352.06	3291.29	701.964	603.564	1149.7	6109.29	4306.57	5460.35	4291.2	1999.76	2593.1	3847.91	1415.9	813.251	840.107	813.737	1161.3	1548.79	1064.49	2598.18	2484.95	1606	1844.06	3493.8
M811T2	810.545	810.542	810.549	1.60583	1.53867	1.70183	2836.46	1743.89	1997.73	2853.03	1783.61	4221.2	2936.69	2780.65	1485.51	1111.05	2985.83	1762.1	2944.91	1640.43	3495.9	2306.17	1901.36	2006.52	2981.47	2093.48	3747.75	219.419	2839.82	2168.27	1430.28	1867.73	1434.46	1102.54	1752.03
M811T13	811.235	811.229	811.236	13.1135	12.9417	13.142	11476.8	3901.9	5819.31	10942.7	9823.7	6244.84	7556.62	2672.37	2348.81	11697	59976.7	42413.8	19294.5	44666.5	11835.9	14333.1	30509.5	9508.75	7331.76	4106.99	4292.64	7642.62	7394.45	5044.02	14526.5	23888	29564.7	16442.8	15689.3
M812T13	811.737	811.735	811.738	13.108	12.9615	13.2135	7586.57	2282.91	4677.88	9877.66	8066.52	3181.85	4457.27	2160.27	2271.69	7546.91	30991.6	10856.8	11411	8216.55	15843.6	14521	17469.6	7384.36	4228.92	3423.93	3760.72	5058.75	4611.03	3412.22	10956.2	12315.4	11722.2	11199.2	13724.1
M842T14_2	842.253	842.251	842.255	14.214	14.0488	14.6628	13948.2	10434.7	15597.3	19216.5	8955.62	17061.6	17318.9	10744.6	4928.49	15407.3	13975.7	21370.1	24221	17816.5	19838.7	17943.2	100427	21886.1	13912.3	10810.5	11601.1	29974.2	9987.55	5059.12	10596.1	15535.7	20505.3	27041.2	18977.4
M842T14_1	842.253	842.251	842.254	13.922	13.7738	13.967	17284.4	20585.9	24936.4	21028.6	22234.4	26254.8	22329.6	15860.3	16724	18296.2	52091.9	69996.6	40610.4	29655	25007.6	25404.3	25995.9	23976.3	24662.9	22482.1	20249.6	19305.2	21566	15057.7	16849.3	23654.9	38530.9	26453	26940.1
M842T13	842.253	842.252	842.255	13.2678	12.9855	13.6148	523098	490600	132686	528469	522661	577587	634479	456173	85980.8	125982	553829	707342	719042	744044	604761	497657	406548	552154	554067	246491	473951	576091	505272	513797	534127	605306	594045	568330	115007
M843T14_2	842.754	842.752	842.758	14.3921	14.1785	14.6303	3581.12	3986.03	7891.59	4210.54	6539.71	4744.11	8571.68	5197.09	2163.56	4231.59	5411.36	9012.1	5036.74	10282.9	4801.68	4897.37	6450.65	3457.11	3203.82	2255.11	2229.26	2070.63	4012.99	2663.53	2900.93	5088.76	4038.94	4349.83	9884.34
M843T14_1	842.754	842.753	842.758	13.8947	13.7485	14.127	16388.4	14385.6	13704.2	24600.6	16976.6	23602.2	27257.5	16752.2	14574.6	14939.7	19701.5	24218.4	47287.2	20856	24360.9	19295.5	22528.9	26747	19621.6	20069.5	18647.9	16206.4	23706.7	15850.4	13735.8	25583.2	19790	15728.5	28576
M843T13_1	842.755	842.753	842.757	13.2738	12.9352	13.6957	88718.8	352060	374121	160478	114381	401544	429876	295805	88071.7	408682	391854	492388	172421	191147	367318	343184	284107	389517	380229	74019.6	323875	406692	128546	342572	351954	420961	183648	411241	185641
M843T13_2	843.256	843.255	843.258	13.2613	13.0078	13.592	195040	166600	199942	204935	182866	209616	126678	153405	162821	193950	196425	251767	255320	239173	213672	66698.3	159410	63038.8	132871	63589.3	37288.2	98919.7	174765	61674.6	49559.1	219272	61861.5	72610.6	156565
M844T13	843.758	843.756	843.76	13.2628	12.9855	13.6165	19518.1	65598.8	23012.6	73757.6	23906.8	76983.5	87035.7	15845.2	24509.1	30404.4	80467.5	65972.2	93935.3	55998.9	54348.9	16020.7	35315.3	52505.5	17197.1	15903.3	59104.3	47591.5	69385.2	20959.2	47381.5	55018	27874.1	51787.9	34609.3
M850T13	850.24	850.238	850.242	13.2823	12.9023	13.9133	78426.7	109438	128255	137496	38045	43851	59737.6	42713.5	37097.7	32094.6	78757.5	34611.5	165674	33027.4	153443	120762	124242	28457.3	131180	36231	90021.2	28855.3	112736	101118	98509.7	124778	120375	20154.4	47873.6
M851T13	850.742	850.739	850.744	13.259	12.984	13.6377	19153.7	19468.1	92553.9	89148.7	20920.8	95659.6	31425.8	18552.2	12103.5	77006.2	99356.9	23102.9	35592.3	31824.7	103622	24233.2	81677.9	20125	59073.1	20628.4	58253.3	23466.7	56241	19769	19271.3	89435.1	84970.7	20135.8	86673.7
M851T10_1	851.255	851.252	851.256	9.937	9.8435	10.0892	619851	505121	676892	711569	778996	991350	1.11745e+06	755532	617990	1.0899e+06	667546	989666	1.2719e+06	1.02927e+06	1.01472e+06	977481	1.6399e+06	1.04488e+06	889324	639135	702233	936760	969535	421696	794232	688628	204428	752842	740605
M851T10_2	851.255	851.253	851.256	10.3878	10.1977	10.7257	32530.2	24836.4	37389.1	125159	48242.7	85668.9	209799	54898.8	51490.5	52721	201482	65005.6	93327.2	524835	71542.4	79803.9	133524	42135.4	99300.2	125153	146549	70209.3	24594.3	63326.3	60807.4	68137.1	105167	7671.72	159244
M852T10_1	852.258	852.256	852.259	9.93525	9.79167	10.0982	134116	178377	145386	281770	260236	362367	368128	254281	217392	140221	514169	336970	438190	378586	132921	345205	514529	363106	280380	272997	252998	209180	245383	271691	263845	105566	87867.5	241190	159384
M852T10_2	852.258	852.255	852.259	10.3555	10.1565	10.687	36182.1	10780.6	25028.3	34904.9	22638.8	14213.1	61092.9	29764.1	25712.9	143419	14177.6	30697.1	48818.4	109523	31424.2	46805.9	66887.8	27922.1	110289	37000.2	30307.7	82253.9	35605.2	29838.4	29281	61286.6	21052.3	11741.6	66798.6
M853T10	853.26	853.259	853.262	9.967	9.787	10.4927	29934.4	27559.3	36343.6	79129.4	65566.6	141865	113579	47166.9	71750.9	118004	76152.6	122530	140659	110305	36510.1	102946	161712	111711	97709.3	91683.1	36531.6	87020.8	93421.6	93719.2	45561.1	38489.9	22026.7	21295.2	109477
M854T10	854.263	854.259	854.265	9.9565	9.73667	10.454	8981.4	11306.6	11422.9	26061.4	19714.5	30489.4	35039.5	20596.2	14098.4	26943.8	40632	20367.1	36903.9	39982.7	25115.4	12540.8	46740.4	8679.5	26176	9802.29	6087.78	18652.1	28142.7	5946.37	5473.63	23670.8	16845	5608.06	9011.5
M858T6	858.345	858.343	858.349	6.36183	6.08733	6.43917	22320.7	67728.6	41152.5	26472.4	37572.3	2045.62	596.851	1538.68	4816.46	1238.92	3358.27	12361.2	16492.9	14201.8	81344.1	18305.4	49937.2	48614.3	35021.9	1484.47	743.687	2453.17	1840.71	2682.51	11281.4	7164.41	8404.86	7118.11	5854.58
M859T6	859.349	859.346	859.351	6.373	6.2035	6.42183	21657.4	20870.1	11983	8091.28	15119	739.286	1100.81	938.359	1002.6	803.863	807.951	8576.74	6384.47	4304.29	20074.1	10298.4	18968.5	25864.2	12527.8	1202.39	728.553	1628.81	949.524	1132.33	3184.32	3610.85	1833.74	4226.3	2146.93
M860T1	860.28	860.277	860.286	1.3155	1.26117	1.4955	157.992	5964.79	3108.07	3108.07	9417.55	220.565	4704.66	222.67	10698.2	1903.1	32634.8	5389.92	1536.53	7724.11	22310.7	5502.77	19595.2	459.997	9573.73	278.66	635.304	10861.1	453.793	5587.58	281.11	22448.6	165.879	1256.11	14434.7
M865T9	865.212	865.21	865.213	8.8685	8.79767	9.06533	9965.39	3975.13	6542.64	15339.5	6647.3	19433.6	13136	6844.44	1535.86	1284.61	20209.3	4541.31	7242.42	2140.16	4617.24	12392.5	27652.8	5942.14	21254	13081	4515.91	1315.3	15964.4	8288.3	3155.51	14104	2497	1713.81	12318.5
M865T11	865.306	865.304	865.312	11.1291	11.0655	11.222	1630.3	1318.17	1931.45	983.834	774.548	973.521	2762.47	456.85	2100.47	4031.37	713.978	2114.83	1229.48	1850.8	181.084	161.021	253.804	174.07	153.996	1896.81	949.53	1377.13	1371.88	1131.06	1155.31	454.187	831.069	1182	678.365
M867T10	867.228	867.227	867.23	9.93867	9.83017	10.2885	292325	266799	239693	420454	207587	726276	679713	287317	358813	443141	628528	127871	233986	660375	546304	399204	918500	512877	371979	387883	325049	440009	496804	412172	113577	304291	322011	302041	435581
M868T10_1	868.232	868.229	868.233	9.93883	9.76067	10.2263	61559	95049.2	89686.9	170076	93250	245225	104152	69131.6	40870.2	145694	255860	32497.8	223419	186775	186940	22311.9	313827	183057	209311	123709	112636	154285	65201.1	77422.9	109824	154336	23719.1	31563.1	155617
M868T10_2	868.232	868.229	868.234	10.437	10.253	10.734	5417.45	2938.86	5857.76	4900.33	4723.61	29827	12732.5	3989.66	5247.74	6753.64	11116.1	7440.95	9823.54	19349	11050.9	10843.2	21045	5983.84	13216.5	15795.7	10707.2	6035.8	6796.1	6638.21	5106.47	7346.36	3576.78	3646.6	8726.48
M869T10_1	869.231	869.228	869.233	9.9375	9.71417	10.1807	66135.6	15280.7	63701.7	74630.8	58514.6	115813	113402	46031.4	20027.5	66491.4	45188.2	83716.8	117684	83259.7	80696.4	76374.2	181006	29059	80056.4	69972.7	30987.4	80560.9	58192.9	78271.9	11936.2	83277.5	17741	9595.54	29632.6
M869T10_2	869.232	869.229	869.234	10.3983	10.2442	10.5712	3081.57	1497.64	1207.35	7298.83	2601.26	9893.96	19016.1	1854.8	2582.91	9335.17	30441.7	3187.58	5989.36	14567.5	4629.82	4658.27	9146.38	2684.86	6367.93	3222.64	2662.45	2991.8	3733.82	2740.73	1892.74	2515.87	1749.62	1932.83	6225.68
M870T10	870.233	870.23	870.235	9.931	9.782	10.2215	6455.71	7638.14	8860.75	8956.71	18661.3	30899.7	20282.7	9700.37	19442.6	7123.66	31114.2	3870.79	29935.9	35270.8	9026.31	8357.67	23503.2	25102	20011.6	9083.53	8959.88	24112.6	24445.7	6064.26	8966.95	10680.9	8172.65	3782.73	8212.57
M892T11	892.279	892.275	892.281	10.6893	10.4363	11.0542	25221.4	36296.7	32721	34493.8	23585.8	6584.18	6224.34	5915.7	5455.8	4885.98	2950.1	3595.76	4435.45	3707.15	7041.89	4559.5	17503	11086.2	15005.9	16121.6	15252.2	16269.9	17624.5	9003.74	5484.47	12899.4	3587.91	3992.53	4109.73
M893T11	893.282	893.279	893.284	10.6778	10.522	11.0057	7801.88	11302.4	15635	4191.05	6640.62	3802.75	3246.07	2556.01	2716.46	2564.74	1723.12	2472.88	2776.51	2400.66	7276.09	1808.26	7990.4	9869.49	2360.76	11962	4663.97	9721.21	9581.42	8892.65	2056.51	3838.53	2196.49	1614.32	2252.02
M923T14_2	923.278	923.276	923.279	14.4633	14.26	14.561	10706.8	12674.2	16461.2	16655	17029.2	15680.6	15376	10158.7	8520.91	12392.5	17693.6	32930.1	21689.1	23393.6	22169	17767.4	10005.5	16903.9	13525	14495.2	13879.6	11746.3	13574.8	12888.9	13996.4	17885.2	16873.8	15415	42478.4
M923T14_1	923.279	923.278	923.28	13.7327	13.4823	14.2273	98018.7	329803	391995	391412	319301	378951	440667	274535	205961	77658.7	480863	468227	136628	492494	438226	325620	130316	356007	323718	320902	249161	69035	269957	67377.2	315872	126802	370685	377553	381839
M924T14_1	923.781	923.779	923.782	13.7508	13.4062	14.277	265795	44220	161931	76452.1	290308	306976	340587	34347.4	34331.2	51891.7	368683	372558	83424.7	365400	327854	270554	251565	262102	66080.5	241646	213176	271962	241506	59638.8	255477	309959	300437	290626	75001.3
M924T15	923.781	923.779	923.783	14.5225	14.3317	14.611	8352.22	7553.76	6720.37	11857.7	8243.27	14297.6	8117.31	5762.01	3135.99	5380.72	20363.2	8943.81	12821	10449.8	9453.71	8827.54	8665.36	8360.5	8115.75	6112.74	6723.07	5150.72	7698.12	7442.53	5928.54	8771.1	8752.5	7153.89	12439.2
M924T14_2	924.282	924.28	924.284	13.7317	13.368	14.0812	141897	132023	40009.1	160661	154214	161731	161041	22144.9	109009	158192	208260	183882	214462	90220.2	169886	38330	129352	36098.2	143468	129235	25090.7	30643.2	132304	42092.3	134748	172682	41050.6	151515	143728
M924T14_3	924.283	924.279	924.286	14.4598	14.093	14.5932	5898.23	5448.83	10526.3	3605.54	4424.28	3935.25	4926.96	3578.34	1061.39	2972.91	7786.95	7207.48	8046.09	14344.4	7415	5283.62	4963.23	4982.84	4365.94	4574.16	3544.86	4855.21	4706.06	3745.02	4359.89	6090.65	7234.08	4319.68	7377.58
M925T14	924.783	924.78	924.786	13.7502	13.3945	14.611	51189.2	56617.2	59747.9	12575.9	44355.7	14758.2	38906.6	23079.5	23691.6	12016.9	75575.6	54045.9	22048.4	19268.5	14904.6	29534.9	14502.7	15462.6	16249.5	12276.9	10238.5	15228.1	59777.5	24063.4	12976.9	16339.6	25255	62437.2	61969.3
M931T14	931.266	931.263	931.27	13.7313	13.4073	14.5288	14679.9	56651.2	72427.9	77352.9	21081.4	15221	25339.1	9846.74	41742.6	13541.6	55261.8	29241.3	88618.5	16772.7	87585.5	13933.3	68542.9	50065.5	63570.3	44290.1	42502.5	14045.4	30738.9	33233.2	20209.7	20765.5	20525.6	18820.7	81586.1
M932T14_1	931.767	931.764	931.771	13.7655	13.4862	14.576	46325.8	18233.2	57542.6	14618.3	22307.5	37347.7	37623.5	20000.2	8619.27	30542.7	77417.9	58835.8	70602	21346.6	19453.8	13969.5	54553.3	48163.2	13451.2	41257	9690.26	24257.8	14807.3	8150.88	13659.2	15224.7	14485.3	17882.2	13783.1
M932T14_2	932.269	932.266	932.272	13.7653	13.4837	14.2788	13258.8	8524.48	6920.13	12736.6	34601	36528.1	20057.5	6910.53	4771.49	12713.9	18163.1	19220.9	44978.5	17813.8	40484	12394.1	8319.19	7528.03	15652.1	6870.34	11467.1	12462.4	7426.48	12786.3	5190.25	19902	14022.3	12163.6	37544.6
M996T15_1	995.635	995.633	995.638	14.6778	14.5792	14.9635	14147.8	18238.6	20830.6	23203	10470.2	24728.7	33359	7142.59	9302.72	16536.4	34638.2	5645.19	12725.7	19038	32061.4	9119.89	17644.1	10282.5	13904.2	6411.04	11675.1	13341.2	20256.6	24218.7	15018.6	14136.6	13726.7	14831.8	15687.8
M996T15_2	995.97	995.965	995.973	14.6995	14.5128	15.129	10968.7	6273.95	17594.6	8279.17	15704.9	14996.6	11609.6	7658.75	14733.2	12282	26062	11531.1	6701.28	4774.7	25581.8	10044.4	9155.2	8053.66	5200.3	5581.52	5393.96	13107.8	6292.11	18354.7	7276.79	14995	6734.03	5641.54	16093.3
M1004T14	1004.3	1004.3	1004.31	14.1583	13.8907	14.6777	146304	169041	155643	217975	51765.3	196893	229419	133068	30832.7	85033	322619	261939	297529	271830	232727	124645	63763.4	46397.2	160035	54084.6	59461.1	33302.2	160705	149183	59390.9	52776.1	49655.8	121761	95533.4
M1005T14_1	1004.81	1004.8	1004.81	14.1211	13.8643	14.4023	35805.1	133149	107907	178653	164972	69367.9	37737.4	80860.7	18495.8	147299	266026	73179.3	75396.9	225250	38648.6	115108	147655	43137.4	41253.3	31837.3	24375.2	36170.3	65459.4	100229	35810.9	196610	174209	37412.9	120008
M1005T14_2	1005.31	1005.31	1005.31	14.1532	13.8935	14.5775	64335.8	77996.1	45395.3	24597.1	91512.6	28332.4	105488	7512.59	18610.8	22819.2	44622.2	30180.8	142373	137520	81949.9	85521	71809	74226.8	58492	27255.9	21440.7	83065.1	62526.1	73582.7	59491.5	114678	20236.2	38973.8	88896.7
M1006T14_1	1005.81	1005.8	1005.81	14.1528	13.9365	14.5615	13212.4	7040.22	28206.8	11607.2	14527.7	16711.9	15274.4	8425.02	8417.16	6412.51	19399.3	14275	28363	13844.8	11972	6813.84	9733.65	2907.92	17204.2	30814.2	10422.6	36690.5	22184.5	11010.8	38976.5	47744.3	9541.11	23091.8	49505.1
M1006T14_2	1006.31	1006.31	1006.32	14.143	13.8832	14.444	5792.62	3270.61	4951.47	6538.31	4597.52	7221.59	5987.5	3916.99	2969.7	4816.28	6042.03	5987.88	19425.4	4901.77	18794.8	5631.11	5191.57	5067.17	5213.61	4680.62	4861.23	4206.82	4495.61	4326.14	4632.83	6841.65	5166.68	4532.68	5437.24
M1012T14	1012.29	1012.29	1012.29	14.1735	13.8205	14.5945	8533.13	9715.45	8063.53	37418.1	8884.91	9240.46	37562.5	6146.9	11177.8	17182.7	50233.4	19242.1	10153.5	7494.38	10796.3	11321.6	6658.31	28794.4	11045.8	7832.99	7679.07	26048.5	9212.65	5643.17	8971.13	14186.7	12486.7	4566.6	18753.3
M1013T14	1012.79	1012.79	1012.8	14.1594	13.943	14.6105	5842.94	6831.56	18776.1	17666	19503.6	6850.26	8295.64	2789.31	13802.4	24471	29593.5	33416.6	8464.62	33651.2	37452.5	10676.3	25863.2	16251.8	4240.09	13269.7	11820.5	21218.6	5610.06	6509.73	16261.8	29401.7	17016.8	6090.86	36153.1
M1013T11	1013.31	1013.3	1013.31	10.8048	10.6293	11.0365	1.39655e+06	1.20189e+06	510645	1.45069e+06	1.24634e+06	1.67519e+06	1.65912e+06	403058	1.21438e+06	1.69337e+06	1.7813e+06	1.81565e+06	1.87155e+06	2.36456e+06	437593	1.5158e+06	892493	1.46799e+06	1.4579e+06	1.42754e+06	1.25278e+06	1.63872e+06	1.44808e+06	419262	1.47576e+06	1.54376e+06	1.69085e+06	1.77599e+06	321072
M1014T11	1014.31	1014.31	1014.31	10.8193	10.6627	11.1565	569407	493344	534967	561000	505715	659072	283032	508251	493053	711176	718631	742512	760214	869080	600321	396835	312229	587213	588141	540534	503698	662806	571259	562459	598711	185744	689991	721214	605870
M1015T11	1015.31	1015.31	1015.31	10.7994	10.6085	11.1565	200968	156445	189358	59373.4	180718	72409.9	234283	191221	176377	252663	243813	257632	125075	344032	71509.4	108799	67125.6	63706.5	85877.6	31874.3	70701	235117	206573	57715.4	208387	223721	98378.5	259525	212255
M1016T11	1016.31	1016.31	1016.32	10.7863	10.5917	11.037	44836.1	18385.8	49204.8	16349.3	16235.2	27330.6	60903.2	45023.9	15766.7	67949.9	62942.4	18129.2	19290.2	84608.3	4135.93	18666.4	15359.1	52450.4	19884.1	50805.5	18593.8	61625.5	19540.9	12768.5	51393.8	54234.6	62541.1	57750.2	27136.9
M1017T11	1017.32	1017.31	1017.32	10.841	10.61	11.0427	5397.36	4503.9	4246.09	4713.66	2978.7	5976.47	14019.1	6320.62	5305.51	4387.38	12961.1	4661.19	5138.75	13972.8	5225.86	5029.08	12985.5	2909.21	5252.4	5190.64	10844.2	13185.8	5366.59	5857.84	7992.39	4729.97	15611.7	3114.39	8183.86
M1029T11	1029.28	1029.28	1029.28	10.8038	10.56	11.1418	331446	323518	130123	374109	311250	457953	166812	119162	343071	150497	238900	437935	457565	468999	396750	189171	382899	349778	385620	321909	277621	364458	363705	344117	122900	381874	128013	396179	418707
M1030T11	1030.28	1030.28	1030.28	10.7946	10.5787	11.1418	112936	83483.5	48605.9	89291.9	131311	183836	174582	35226.5	53999.1	190472	176762	75323.8	75469.9	199484	79890.7	147024	53390.1	40279.9	165681	51233.2	114506	154709	147958	141783	130589	165085	164006	166657	172255
M1031T11	1031.28	1031.28	1031.28	10.7952	10.5465	11.0837	73555.6	17964.7	37445.5	82481	69383.8	38196.4	91812.8	23544.8	31885.2	38718.8	38209	41551.3	96776.4	102253	53679.9	19047.8	31009.3	76922.4	82123.2	66927.8	26340.4	84299.2	44989	21726	14831.4	80712.2	25464.3	33438.7	21324.9
M1032T11	1032.28	1032.28	1032.29	10.8204	10.5842	11.1072	23507.3	21884.4	14474.7	11600.4	6797.98	30110.6	12961	9796.54	5355.75	27240.1	13536.9	30115	33442.4	7540.17	10655	11340.4	11247.8	9095.84	8416.69	9652.48	21934.8	7962.45	14413	12092	11222.2	24704.6	26055.4	5800.84	7527.04
M1049T15	1049.32	1049.31	1049.32	14.8513	14.726	15.2793	17358.2	6609.56	26638.2	28517.2	21417.8	23204.5	20094.6	3019.27	41655.7	40923	43003.2	33259.7	11799.7	14902.3	10859.6	9096.56	8790.59	8023.62	25386.9	7321.82	10704	13101.6	25258.4	14192.9	15606.8	15484.8	7625.62	5210.19	23684.6
M1050T15_1	1049.65	1049.65	1049.66	14.8952	14.666	15.2097	29159.9	22509.7	13818.7	35388.6	18530	40927.4	53849	9187.14	17416	50660.3	41211.3	11480	40520.2	14391.2	22079.8	11312.9	42859.8	31895.6	23547.5	35408.6	8853.12	35714	24626.5	38698.4	15459.5	29487.9	10844	8548.21	75441.4
M1050T15_2	1049.99	1049.98	1049.99	14.8774	14.6288	15.3613	17287.1	11099	15606.2	28095.2	13013.7	14312	27284.5	5850.87	9883.26	9066.19	41627.7	26736.8	29514.2	8432.38	46598.3	7353.49	10898.4	8426.88	17182.6	19652.1	11790.5	28160.4	14265.1	21000.2	4824.43	6693.52	15081.9	13551.2	43448.5
M1050T15_3	1050.32	1050.32	1050.32	14.9116	14.7277	15.4465	8856.6	9579.67	9958.93	18749	24127.8	13293	14807.7	7690.97	24557.6	6334.07	20850.3	13368.1	9201.43	6741.34	28001.7	10787.3	21333.9	4994.58	15718.6	4294.84	6295.45	11066.5	11425.3	14205.3	4215.3	5181.27	7102.42	6073.94	13588.9
M1051T15	1050.65	1050.65	1050.66	14.8469	14.6487	15.0203	3859.5	4140.62	4113.99	5851.01	4754.98	6476.33	5380.38	1733.63	7373.14	4783.57	6387.48	3939.92	3839.52	2074.5	10510.7	5121.35	7497.51	4025.17	2578.78	3662.58	7405.72	4009.76	5234.8	6690.12	3317.19	5309.54	3124.9	3517.55	8408.41
M1085T14	1085.33	1085.33	1085.33	14.4794	14.3275	14.646	33186.5	13365.4	60218.7	66011.2	62010.5	15492.5	31532.8	12649	12863.9	13525.1	65524.7	77142.8	51882.3	87426.6	23583.5	52284.8	25249.3	21716.4	35367.9	40580.2	24006.9	39168.4	15538.1	11225.9	28400.6	19483.8	25178.7	29029.5	73106.7
M1086T14_1	1085.83	1085.83	1085.84	14.4932	14.31	14.6578	48325.1	14047.6	21996.5	24225.1	28433.5	17649.6	19031	16757.3	7373.97	17758.8	37022.9	52200.9	26904.4	34365.4	18762.4	35739.8	21103	39732.3	40579	11901.8	13018.7	21255.7	14257.4	12277.9	21593.9	31659	16056.4	58910.9	77490.3
M1086T14_2	1086.33	1086.33	1086.34	14.4998	14.274	14.811	3976.99	14207.1	10393.2	12097.5	17773.9	11181.1	18431.4	9622.79	9084.97	9276.36	28544.2	19588.8	18529.7	16902.6	27572	14366.7	33913.7	13184.1	13466.2	22611.9	11766.2	7627.09	13477.1	6246.98	21407.4	20864	10419.1	9137.99	43060.9
M1087T15	1086.84	1086.83	1086.84	14.511	14.362	14.7445	5172.18	3167.76	10518.6	15633.8	7796.77	9495.44	14368.5	5635.62	4908.62	5213.74	17192.1	6093.27	20496.1	12648.6	11720.3	7868.69	7601.98	4759.59	7504.11	5913	6958.84	6093.98	10556.8	6846.3	6440.12	7187.74	8057.36	7850.38	8384.96
M1089T10	1089.35	1089.34	1089.35	10.0178	9.91833	10.5698	5455.79	4312.48	8886.2	6234.18	5754.68	2386.16	18064	2624.08	3956.64	3340.62	8857.89	7549.71	11590.6	6713.92	8653.52	4638.91	7912.64	2425.84	12551.6	3623.77	6214.49	6124.23	6344.52	5172.85	4687.51	2336.2	3905.1	3806.41	4716.77
M1090T10	1090.35	1090.34	1090.36	9.94033	9.82783	10.4275	1376.2	794.928	1416.78	1591.14	1121.65	2715.8	5123.75	873.634	1554.8	1766.57	2756.56	1268.9	2787.27	2867.58	2054.56	1208.5	2754.69	1856.25	1983.89	1674.19	1787.04	1150.37	1280.93	1037.92	1183.88	1579.82	1100.12	1144.78	1654.21
M1098T11	1098.28	1098.28	1098.28	10.8022	10.5693	11.0712	6917.55	7022.54	7329.98	3328.32	3211.45	10744.3	6246.53	4370.39	2918.97	11924.9	12758.6	6722.89	6743.63	5923.37	3730.78	5825.98	7024.04	11203.8	5694.88	3961.56	1882.27	9879.41	3229.81	4472.45	2638.46	10395.7	5335.4	2036.3	3835.18
M1103T15	1103.34	1103.33	1103.34	15.1458	14.9222	15.5107	12044.8	18291.5	41991.5	47923.2	38018.7	12838	59286	17732.3	47506.9	15753.2	42952.8	40646.9	24014.3	42990.2	46710.3	34423.8	43665	34642.5	12035.4	36622.6	26654	10203.9	31480.9	42043.9	14606.2	34721.7	10716.5	13226.1	19975.2
M1104T15_1	1103.67	1103.67	1103.67	15.1567	14.9682	15.6278	17190.2	52761.3	48692.8	21497.9	56255.1	47136	67104.3	16160.2	28518	93748.5	94870.5	47536.1	65105.5	36270.1	28979.8	18826.9	65239.5	19584.9	48723.4	48097.8	39171.2	17484.8	63895.1	21322.1	29133.7	19666.7	17332.5	24736.9	100797
M1104T15_2	1104	1104	1104.01	15.1391	14.952	15.5747	32437.8	31306.6	16735	36695.1	57978.6	48416	73754.8	11361.7	19875.9	62931.9	64056.9	39795.1	62833.6	14196.7	20532.5	23888.4	54516.9	8974.16	18493.3	28894.7	7089.54	39569.4	52637.7	48767.8	25017.3	39493.9	9338.48	26814.2	70555.4
M1104T15_3	1104.34	1104.34	1104.34	15.1578	14.9533	15.5293	28535.1	9897.38	32151.9	20439.2	37509	38539.6	22628.9	7193.71	9596.75	51835.6	52662.3	12501.7	14399.1	19078	16026.2	24621.7	32968.7	13909.9	10066.7	12562.7	10476.3	24001	10845	14631	10595.3	26222.9	19022.1	12931.7	24600.8
M1105T15_1	1104.67	1104.67	1104.68	15.2102	14.9713	15.6038	7378.93	5267.12	10029.4	16169.3	11106.6	14544.9	17679.4	4492.08	6695.29	10515.7	9459.32	7607.21	4414.81	19499.2	6351.12	5233.34	3418.6	5851.57	5928	4675.55	5091.95	7423.17	15832.4	5480.52	5052.49	7555.29	4622.43	5075.56	16960.6
M1105T15_2	1105.01	1105	1105.01	15.1263	15.003	15.4442	4112.02	3380.36	5011.58	4675.48	4985.13	6965.55	5263.73	3224.07	4537.26	4507.88	6462.44	4934.48	4723.61	3022.8	4550.73	5380.33	3721.59	3407.54	3865.73	3029.35	1131.04	1999.56	2371.28	3802.59	2759.1	2803.53	2751.69	3159.67	3342.37
M1113T12	1113.32	1113.32	1113.32	11.8255	11.631	12.0588	6090.44	5271.68	3916.57	7996.19	11592.5	16983.6	18944.4	4273.54	2532.58	1776.51	63713.5	32556	40212.3	47220.8	12351.6	11459.8	19184.1	6377.95	10064.8	3332.69	6052.23	8900.92	11346	4270.01	10407	27591.9	17985.8	23862.1	29382.2
M1114T12	1114.32	1114.32	1114.33	11.8401	11.6488	12.157	3346.85	1725.8	3483.21	7667.45	2088.99	2794.97	1613.24	1335.59	1276.62	1183.65	22982	16461.2	21534.9	28146.1	8318.13	7878.23	11949.4	2661.3	2083.74	2208.1	1771.56	3669.57	5958.71	3337.38	4152.82	6681.93	8511.65	10699.3	6007.67
M1115T12	1115.33	1115.32	1115.33	11.8023	11.6323	11.889	1632.72	575.751	1104.23	1888.64	1135.16	1824.48	2369.13	498.274	347.366	776.503	5808.62	3192.93	7331.05	10024.1	1904.51	2887.25	3284.01	2149.47	621.149	726.897	443.81	1089.02	913.153	1524.46	2356.48	2115.25	1869.17	1652.89	2472.38
M1132T22_1	1131.71	1131.71	1131.72	21.976	21.5885	22.294	8063	12405.5	5676.41	6642.09	17386.5	30217.3	30990.9	8870.22	43354.6	53385.9	32806.2	74940.6	58328.8	18929.9	36270.5	3629.03	90998	6641.22	7108.88	19063.3	8813.46	71194.5	28262.9	21832.5	13175.3	18784.3	13806.2	18189.9	114719
M1132T23	1131.71	1131.71	1131.72	22.6795	22.4583	22.8708	1870.29	2367.04	1527.63	1934.35	2876.96	7689.93	23553.6	2016.71	1935.64	6588.82	30695.6	10602.4	9568.09	11226.1	4436.76	5511.27	6239.05	1105.13	2321.4	4114.9	2528.5	27899.1	9262.05	7152.33	3577.62	4306.21	3621.49	3918.15	13205.3
M1132T22_2	1132.05	1132.05	1132.05	21.9822	21.5637	22.244	6592.1	8997.14	4328.81	4727.74	13060.9	29944.1	36977	5177.62	38262.6	73334.2	27989.9	9351.04	53916.5	9177.5	46016.2	19900.4	49679.2	4873.46	5567.65	4412.72	5774.48	65096.2	8583.45	23369.3	11990.6	13897.6	11433.1	13885.1	125395
M1139T22_1	1138.71	1138.7	1138.71	21.9417	21.6078	22.242	4888.59	8972.63	3520.13	5187.86	10379.9	51849.2	56623.4	5142.78	20916.2	32258.6	59289.1	18250.2	17463	18248.2	67397.5	16414.1	97014.7	3165.58	3492.4	7291.63	4142.09	34166.7	17268.4	19962.8	7750.73	13215.1	9520.05	12690.1	56439.6
M1139T22_2	1139.04	1139.04	1139.04	21.9748	21.674	22.1958	9725.46	7152.35	9208.4	9505.35	23805.6	64712.2	80423.5	10390.9	12375.5	28000.9	161546	95129	104469	56991.2	27463.4	13028.7	145690	6803.08	8724.94	7931.42	10799.1	67201.3	17553.5	11956.6	17207.4	24873.5	18911.1	23679.2	63164.3
M1139T22_3	1139.38	1139.37	1139.38	21.971	21.652	22.361	7679.07	11800	4229.24	7599.7	19899.5	14051.8	59382.9	8529.21	34996.5	59171.8	137359	115548	87195.5	37453	48315.7	25952	110544	6286.93	5633.76	12138.2	7290.73	35393.7	30361.2	14888.5	14267.3	16830.2	15405.3	19391.3	249717
M1157T15	1157.35	1157.35	1157.35	15.3215	15.1962	15.4465	24308.6	11866.4	47637.5	45721.6	16100.1	37956.9	50119	18141.6	33563.2	35193.1	27169.6	15226.4	36896.9	27944.4	43768.1	16157.3	16852.5	35315.2	33845.8	25510.1	14429.5	26596.2	17639.7	23464.2	9694.2	22648.8	12900.1	18503.3	69765.7
M1158T15_1	1157.69	1157.69	1157.69	15.3122	15.0508	15.714	43321.2	39724.5	50405	26340	64345.1	35824.4	24152.4	27498.4	34965.2	19347.5	76220.6	49555	43488.2	50349.7	93081.8	57042.1	23366.4	39043.2	23179.1	25798.2	16357.6	18884.5	29700	35150.2	22970.7	26174.6	34111.2	12163.4	48868
M1158T15_2	1158.02	1158.02	1158.03	15.3214	15.1117	15.8212	11910.5	23072.1	42925.2	36569.1	21626.5	23973.5	20552.1	16764.1	32271.5	61068	79599.9	19498.1	16211.3	24976.9	76309.9	50730.8	21224.6	16658.1	14535.6	13608.1	10780.7	24257	17104.3	16860.9	21605.2	13823.1	11469.3	28349.7	44899.9
M1159T15	1158.69	1158.69	1158.69	15.339	15.1622	15.495	6126.65	4352.23	6487.82	6779.77	7956.37	4943.65	4851.85	2560.03	6505.05	5912.38	25170.6	6372.64	4539.45	6659.99	9104	6743.04	8316.99	6090.42	5725.4	4686.42	1834.01	3748.97	3016.07	5818.62	4602.55	4597.9	4227.66	4013.7	8053.68
M1175T12	1175.36	1175.36	1175.36	11.56	11.1265	11.9732	846768	711980	872329	970951	365882	705757	1.19607e+06	796269	561193	237624	841064	393988	664666	906705	963334	421102	473432	154988	1.0397e+06	741110	637203	793974	939734	749458	146900	960306	183020	674522	885822
M1176T12	1176.36	1176.36	1176.36	11.572	11.1722	11.9438	416122	218887	427056	124679	329048	338572	367355	381686	281442	73091.7	440831	422722	357007	110646	215295	71679.2	431816	155616	492864	460531	414390	383101	462430	374976	263830	464258	331321	325234	216117
M1177T12	1177.36	1177.36	1177.36	11.589	11.203	12.084	117294	52351.9	169747	180057	70557.1	205061	93028.8	150958	26090.9	26908	254269	36002.9	217252	24774.8	63862.7	68573.7	79766	32011.1	197581	135294	72713.7	102174	68385.3	146922	105257	112662	36267	31340.3	42549.7
M1178T12	1178.37	1178.36	1178.37	11.5878	11.203	12.0412	48767.1	38965.9	10677.4	16323.4	17918.9	61084.7	63173.1	43114.1	31145.6	5280.74	72321.8	18324.4	35177.7	22360.6	22962.9	9635.07	19080.2	20558	22493.8	16482.6	47213.3	10649.8	12263.6	12406	16341.7	15360.4	20415.8	9536.89	30488.8
M1179T12	1179.37	1179.36	1179.37	11.5885	11.4442	11.793	5165.39	7022.8	6701.01	4096.51	4652.56	10396.1	9469.39	8561.74	4438	4701.99	5226.92	12232.3	6917.98	6255.38	7063.01	6154.04	14131.8	2354.2	6319.82	6971.65	3250.81	6713.28	6816.3	6748.94	5250.03	7447.12	1703.66	5570.65	6900.98
M1191T12	1191.33	1191.33	1191.33	11.5612	11.141	12.1447	130072	35440.3	147657	164345	108742	125917	204436	70780.2	23923.4	16524.3	82495.5	133356	122489	31854.8	68258	26538.6	61480.7	50071.3	179245	104302	127353	111326	45408.7	124414	24989.2	159373	97184.5	20488.8	62002.4
M1192T12	1192.33	1192.33	1192.34	11.6332	11.185	12.2287	63651.2	59430	40133.9	82799.7	25102.4	23625.3	20145.9	12079	9094.87	29055.5	105936	28527.9	47704.2	14513.2	41621.9	13825.7	36770.8	19575.5	85383.9	17459	62700.6	15645.6	31014.9	60710.5	9233.75	17396.2	46427.5	10829.5	74306.7
M1193T12	1193.33	1193.33	1193.34	11.5722	11.281	12.145	37334	32358.8	10367.8	14549	5625.84	12888.4	16044.3	18282.5	5784.17	28186.7	57300.5	20399.5	14214	6112.97	9382.16	33664.9	10085.5	16303.6	8616.53	23222.3	33077.3	16695.4	23059.9	9604.3	13969.2	41051.1	7316	14674.4	13850.9
M1211T15	1211.37	1211.37	1211.38	15.464	15.2097	15.83	11564.9	7397.73	11113	27491	10090.1	5414.68	1600.25	4119.36	9318.31	7567.63	23298.6	14479.8	9138.08	9890.48	15560.3	11158.7	7929.11	8107.81	7836.81	1846.37	988.6	7479.52	3850.94	4955.51	6869.02	5252.16	5425.8	6346.9	11131.8
M1212T15_1	1211.7	1211.7	1211.71	15.4913	15.3452	15.75	13740.1	24191.9	12731.5	15443.9	35260.7	21008.5	33024.3	4627.79	13148.4	13102.7	14695.6	11630.9	17619.2	12748.9	28084.4	13149	20525.7	10159	11808.6	22703.7	3871.36	10665.8	8740.44	5565.57	5902.72	11931.1	9956.36	7230.31	23864.3
M1212T15_2	1212.04	1212.04	1212.04	15.4702	15.3172	15.63	12482.7	12169.2	25206.3	11805	9278.18	9166.6	10034.6	3936.98	13147.3	13072.8	50967.2	14607.9	12806.2	12757	67090.5	39875	17022.2	9286.75	19240.2	4319.67	2913.27	20380.2	7949.38	6468.89	11051.9	28009.9	11659.6	9044.99	29283.1
M1212T15_3	1212.37	1212.37	1212.38	15.4803	15.3242	15.845	6951.16	4690.96	7309.71	25231.2	14072.3	7419.85	3555.6	4332.52	8520.96	9558.94	29077.1	17007.1	12099	9945.32	18212.9	14868	9781.3	10474.8	12231.9	5697.42	3494.59	7298.1	7063.11	4714.8	10553.5	9595.63	6981.3	7712.46	41796.7
M1251T11	1251.4	1251.4	1251.41	10.8013	10.5693	11.0535	6163.8	3104.18	4829.56	6187.51	4095.71	7238.5	6845.04	3899.46	5172.38	5437.24	10532.5	4500.46	16457.3	20521.1	5170.72	4818.32	13813.9	5366.83	5318.57	5287.46	4198.68	16802.8	5433.93	5315.47	3645.15	5609.33	2999.42	3981.59	13793.8
M1252T11	1252.4	1252.4	1252.41	10.7932	10.5903	11.055	2902.47	2150.52	3822.87	2810.31	3003.61	2371.89	2058.98	2210.54	3479.5	2638	2605.78	5216.41	1542.01	4281.67	6869.68	6123.1	2719.18	3249.16	4946.58	2782.58	2436.24	4726.61	5141.12	3281.78	3264.93	3960.7	3109.79	3401.19	2778.24
M1275T12	1275.37	1275.37	1275.37	12.2383	12.0042	12.49	11481.9	4008.46	5092.97	4283.24	8328.79	3989.69	4742.05	945.549	270.501	5094.18	74669	37152.8	21076.8	24508.9	17041.6	34726.1	38817.9	5886.91	7518.45	712.468	1648.59	4665.95	2552.04	2647.71	23728.6	28467.1	21611.3	22489.3	36866.5
M1276T12	1276.38	1276.37	1276.38	12.2224	12.0227	12.4497	3990.27	1525.06	1895.37	2825.51	3000.47	743.953	668.968	410.381	272.225	2832.67	28971.9	9750.28	12655.7	25159.8	8378.14	11256.8	9840.32	3279.95	1133.19	332.399	499.142	1453.24	680.737	517.042	8571.63	11121.6	8112.8	6626.68	6472.68
M1300T11	1300.43	1300.42	1300.43	11.3761	11.1565	11.5642	971.256	2243.65	972.092	1052.59	1213.81	2055.5	550.134	156.669	2857.67	2774.08	2441.18	4270.74	2584.91	7635.06	10815.1	11872.7	4437.18	4786.11	6124.62	200.994	144.323	2993.13	801.74	1446.19	2015.77	1038.98	2469.92	2057.94	3028.3
M1337T13	1337.41	1337.41	1337.41	12.5218	12.3427	12.6505	89336.6	58555.3	99261.9	103785	72666.6	27028.5	59618.3	43372.2	23346.1	13295.4	187570	88131	85444.6	37057.9	117544	117699	137139	113124	49883.3	68421.4	54435	34705.5	42662	32615.5	35504.2	141293	76444.5	69247.5	174213
M1337T12	1337.41	1337.41	1337.41	12.1102	11.9005	12.173	195238	128994	319350	240127	92900.7	147754	140218	109715	135883	242457	304616	119854	217991	492186	336086	355679	278337	278774	298455	113910	100524	198872	135537	139865	230755	246719	362298	184573	490224
M1338T12	1338.41	1338.41	1338.41	12.1143	11.8155	12.3122	73835.3	89148.1	125751	122429	172184	83241	77784	61251.4	58337.7	139708	170218	264607	213715	56500	280586	55030.3	85286.2	126401	172025	59244	50153.3	114522	77530.2	74490.4	119547	150177	163274	205822	64644.2
M1338T13	1338.41	1338.41	1338.41	12.5046	12.3427	12.6475	60194.9	30609	12888.5	67238.7	39101.9	20007.1	13430.7	16198.2	11350.3	16271.7	124941	49116.8	26942.5	27315.7	61804.1	48605	49444	50049.6	56862.2	20232.2	12316.1	14767.6	20689.6	16962.8	48037.5	45146.3	33024.2	32628.5	78336.4
M1339T12	1339.41	1339.41	1339.42	12.1117	11.901	12.19	35679	68077.1	57491.9	52451	49840.8	34463.4	35495.8	23054.5	34841.9	59546	87562.1	44788.8	42664.2	116906	119963	115686	43154.2	64600	69398.1	33948.3	19976.2	48244.5	29692.3	31640.7	72369.8	74390.8	55720.8	72363	116253
M1340T12	1340.42	1340.41	1340.42	12.1273	11.781	12.557	17285.6	11026.8	14425.5	12299	12690.1	9485.2	8380.51	8395.66	5954.54	19011	13454.8	17521.5	10332.5	10052	20565.7	10075.8	11263.6	10282.4	34394.5	8739.76	6078.54	6737.79	10679.2	11356	7577.34	30401.9	8252.59	28002.1	10333.2
M1353T12	1353.38	1353.38	1353.38	12.1235	11.7648	12.5108	23125.9	32827.9	29127.1	27338.3	13332.4	13950.3	18518.2	10334.2	7768.44	14054.4	29784.6	17384.3	25775	19125.6	66613.8	17252.1	36324.5	37833.3	42218	12040.8	9909.61	10714.2	14552.5	13154.2	10994.8	41343.1	24005.5	34107.2	63780.3
M1354T12	1354.38	1354.38	1354.39	12.1332	11.8493	12.524	12522.3	5133.89	7264.19	12381.7	5787.64	6700.89	10158.1	4517.93	6536.56	16110.4	19378.7	20821.6	32581.4	3827.56	37588.7	7329.41	21805.5	12334.3	13350.7	5429.86	5218.01	9647.53	5894.9	5547.21	7232.63	7277.49	16795.5	9205.41	7829.69
M1355T12	1355.39	1355.38	1355.39	12.112	11.8422	12.31	4855.74	3139.39	9192.65	8454.37	3154.69	5836.55	5841.42	2839.35	2354.41	2659.49	6931.89	6825.94	10264.9	4581.53	6285.4	5569.78	15689.7	4892.46	5583.54	3644.14	3534.97	5931.68	4774.88	4774.88	2971.1	6270.73	6193.35	4453.57	4726.32
M1400T14	1400.43	1400.43	1400.43	14.3765	14.1475	14.5787	38149	41416.6	52600.3	28748.5	29641.9	55507.3	25062.3	14313.8	23480	17317.7	40667.8	15253.4	21311.7	16755.9	17098.7	47284.9	41903.9	40866.1	39864.4	50016.4	17585.3	47635.7	51477.8	49099.6	36386.6	41107.8	34147	38524	67063.7
M1401T14_1	1400.93	1400.93	1400.93	14.3605	14.2153	14.5968	35732	33718.1	54946.1	54121.8	61168.1	20721.5	74995.7	39446.2	80208.1	63014.2	61628.1	31893.1	51732.8	15734.1	63220.8	50600.3	24230.5	45965.8	36510.8	58027	42315	65020.6	62533.9	60727.2	21515.4	44903.3	20147.8	17122	39533.7
M1401T14_2	1401.43	1401.43	1401.43	14.4013	14.2325	14.811	19173.4	43662.7	46080.2	45023.8	15891.6	45280.5	31582.1	31880.5	57682.3	21857.8	49813.3	41483.4	24350.4	19534.9	51301.1	17484.7	13776.2	34847.4	26564.5	42584.4	21157.9	49962	52105.2	11069.9	8366.81	35716.1	12064.6	7742.65	20591.5
M1402T14_1	1401.93	1401.93	1401.94	14.3602	14.1475	14.8115	16561.1	8685.99	26698.7	22322.7	13776.9	26652.5	36094.9	16525.3	12780.2	13313.1	15524.2	22064.3	20555.1	20342.1	11793.7	21076.2	9922.15	20864.6	7247.49	8114.81	4571.52	7461.5	12723.4	10794.2	15025.9	8637.92	9077	16672.4	26511.4
M1402T14_2	1402.43	1402.43	1402.44	14.3618	14.1545	14.5148	10110.4	5831.41	12008.5	4690.38	5755.36	3880.91	7905.6	3048.67	15070	7060.78	4778.58	5341.98	6348.52	11046.4	7199	4174.03	3961.89	5122.58	5627.19	3972.91	7977.87	5853.55	11742.7	3674.77	4570.47	3957.93	4559.98	4061.16	8399.05
M1403T14	1402.94	1402.93	1402.94	14.418	14.1712	14.578	1349.58	4398.01	2186.09	2497.8	2312.32	3102.04	6880.84	1322.04	2199.55	2611.4	1919.42	2844.33	2171.14	1993.92	2458.92	1754.07	2077.7	1824.9	2698.58	1684.32	1600.55	1893.32	3144.23	2113.39	1335.71	1424.81	1707.66	1560.07	2201.93
M1447T14	1446.89	1446.89	1446.9	14.3802	14.2038	14.5968	4389.69	3855.99	3468.35	1793.12	3705.65	4750.85	2208.14	2738.54	2976.59	1614.34	2157.92	2153.77	4811.22	1495.79	2647.42	4867.39	2849.87	3271.79	2874.57	4319.92	2748.42	1289.2	4382.85	7115.12	2557.13	2155.33	1982.08	1595.65	3732.97
M1481T15	1481.45	1481.45	1481.46	14.6942	14.577	15.0735	43248.4	74434.4	88611.6	85952	107125	119193	117975	36223.2	154384	164338	97577.3	103609	105747	109675	133704	71944.7	63002.4	58675.8	70489.2	35994.2	58270.3	106092	118195	106938	77913.4	57608	24795.9	86561.7	117292
M1482T15_1	1481.96	1481.95	1481.96	14.6773	14.545	14.8562	55473.2	86681.9	132306	103186	85927.4	109558	145882	28774.5	158828	146305	140574	106406	75226.5	121807	139592	74235.4	99264.5	64744.4	91745.3	90870.8	39075.7	37377.6	133908	92904.5	101375	24786.5	101814	69912	137414
M1482T15_2	1482.46	1482.46	1482.46	14.6788	14.545	14.9255	89767.4	47940	99605.9	84534.9	51310.2	105702	121940	33692.7	108413	107438	118634	86761.8	104265	84598.3	99114.9	79637	79098.3	66977.8	69328.1	88701	59851.9	95376.7	102750	104321	32619.9	77979.2	19379.5	50083	100809
M1483T15_1	1482.96	1482.96	1482.96	14.7102	14.4947	15.1303	44055.8	28739.5	56700.3	50090.4	56570.5	39575.8	74532.9	36618.5	75266.8	16048.8	61505.6	55389.1	60901.1	60271.4	58716.6	51981	59290.2	44080.1	21371.5	42767.3	20036.8	50552.5	47363	45816.5	40606	45008.5	24817.6	36959.6	63455.9
M1483T15_2	1483.46	1483.46	1483.46	14.6945	14.5292	15.0635	20620.1	12564.3	15122	32624.1	22162.5	25768.1	36236.6	16307.3	17177.5	43844.2	25802.9	17816.6	17858.4	8942.59	12942.6	20287.8	17806.1	25951.8	27229.8	18054.8	12185.5	36715.5	28596.2	14981.6	8593.43	20923.7	14335.7	11971.5	39110.2
M1484T15	1483.96	1483.96	1483.97	14.704	14.545	14.8132	11534.7	7847.32	8168.75	6251.32	4605.71	8730.36	7210.04	8479.26	15841.9	9717.86	6020.77	4134.71	7722.22	6162.03	16078.9	4680.92	6723.34	4908.86	6663.25	5812.88	3042.69	13771.7	8529.39	8783.27	5293.92	4388.71	6203.53	6233.93	6877.87
M1489T15	1489.44	1489.44	1489.44	14.6864	14.5467	14.8132	3394.05	3594.47	4787.86	7299.59	5000.24	5853.63	4071.85	2365.77	4892.05	4203.7	3331.01	4073	3743.63	2632.35	4519.59	7066.31	2728.13	3465.2	3525.91	3998.09	2127.33	3898.88	3665.48	3739.35	2918.09	3777.51	2355.95	2196.07	5607.06
M1490T15_1	1489.94	1489.94	1489.95	14.6645	14.463	14.9605	1989.65	2922.55	5667.93	3187.53	5730.35	11421.7	10061.2	1710.94	4364.97	11965.1	11030.7	5102.91	5921.64	2443.64	10385.3	6398.86	4709.55	5237.66	4351.94	6846.42	3972.49	10202.3	4712.06	6948.29	3335.67	4378.31	3451.4	2144.19	4651.83
M1490T15_2	1490.44	1490.44	1490.45	14.6945	14.545	15.0127	2900.27	2368.86	3987.43	6854.77	5414.3	4912.68	5320.87	2723.46	4641.19	7057.68	3700.29	3057.74	6129.58	2321.55	4680.64	2542.64	3992.87	2262.46	2256.66	2957.42	1871.61	3374.72	5761.22	3907.78	2116.11	2752	2670.73	2707.22	5776.5
M1491T15	1490.94	1490.94	1490.95	14.7005	14.5273	14.8132	1662.58	2010.27	2592	2762.56	2398.79	2340.89	5632.21	1559.02	2705.77	2721.09	2825.47	1737.55	2218.28	2103.3	3573.32	1832.87	1906.5	1974.65	2337.96	2379.03	1495.18	1764.76	2653.21	3240.54	1132.75	1804.59	1640.28	1521.23	2866.34
M1499T13	1499.46	1499.46	1499.46	12.722	12.4448	13.0895	90735.6	56852.9	43442.3	99168.2	42297.5	53964.6	67330.6	63706.9	13036.1	63372.8	60916.7	32760.4	154411	38276.8	149394	133080	38931.3	60253.7	121940	85122.4	18881.7	21240.9	39237.7	19642.1	91016.2	33235.6	29089.1	107668	45141.4
M1500T13	1500.46	1500.46	1500.47	12.6928	12.4877	13.1162	61301.9	18941	29708.8	66735.8	29876	17044.4	73889.8	10042.9	13942.1	21824.4	104333	19960.6	98072.7	103153	23978.8	91659.8	32560.4	74936.1	76460.9	8127.18	44449.6	57222.5	15537.5	23428	63010.5	75992.2	73955.1	65868.7	30212.7
M1501T13	1501.46	1501.46	1501.47	12.7212	12.5087	13.039	16169.9	7459.28	13176.2	30625.7	15265.8	9723.85	14973.1	5826.21	5249.99	19809.1	22188.8	14339.5	24526.4	51407.7	47403.7	42338.9	22171.2	15511.7	38616.4	25979.8	9573.16	16795.2	4830.48	25338	28080.3	37738.7	35988.3	22735.9	41944.7
M1527T15	1527.42	1527.41	1527.42	14.6618	14.4613	14.976	2875.95	5517.85	6228.36	3972.21	8068.72	5290.59	5359.99	4087.19	5137.46	1620.55	8118.57	6957.32	3793.66	3175.7	3583.99	7625.01	4964.83	8399.71	6942.47	5531.48	6072.33	3074.52	10075.8	7355.91	5099.15	9614.38	4513.77	3992.34	3710.68
M1528T15_1	1527.92	1527.91	1527.93	14.7097	14.577	14.9302	6100.15	7475.9	9397.03	7017.18	6773.2	13077	9516.65	4491.74	6720.48	2465.58	9414.88	3219.79	10669.2	3996.39	6488.87	4558.09	4022.2	5472.41	6039.78	4564.64	5584.72	6864.7	11564.1	4787.92	3965.02	4945.48	3934.83	4163.27	9889.9
M1528T15_2	1528.42	1528.42	1528.43	14.7115	14.5443	15.0883	5501.74	5741.44	7740.61	4419.82	5001.3	5217.49	9405.08	5297.33	5709.31	1979.87	6067.42	4526.79	5645.91	3812.89	2894.99	1729.04	4920.59	2820.45	5650.57	5589.59	4463.87	3806.56	9873.86	7359.18	4247.22	5533.58	4321.35	3426.5	3610.89
M1531T14	1531.46	1531.46	1531.46	13.6766	13.5352	13.9522	3806.62	1891.41	3825.39	3757.27	4207.09	2213.61	4904.42	1150.25	3238.45	3287.88	9378.61	4908.77	6470.64	5075.1	3382.1	4848.6	4069.55	2514.99	3288.76	1460.69	1217.43	3711.35	1844.77	2012.2	5418.89	4929.15	4068.91	2566.53	18817.8
M1532T14	1531.96	1531.96	1531.97	13.6748	13.5405	13.914	4847.42	4776.21	9315.97	4155.42	6529.89	2255.26	2380.68	1162.21	4257.74	4541.91	15393.7	8649.27	7518.73	3384.17	9169.14	5567.81	3502.57	5425.01	4253.65	1972.01	1196.44	3130.4	2252.76	2733.64	4061.39	11045.7	7087.89	4851.98	9979.3
M1562T15	1562.48	1562.48	1562.48	14.8617	14.7165	15.1122	98652.9	70790.7	92287.4	130806	149207	144753	189641	32463.8	178350	202994	160780	137866	93063.1	146490	193247	140176	47116.3	47839.3	114501	108195	92012.7	139001	124346	107323	107730	98378.4	104593	40130	194664
M1563T15_1	1562.98	1562.98	1562.98	14.8672	14.7003	15.1673	145778	175328	180002	163887	198653	108567	210327	103547	230126	218693	243790	202515	212152	154668	206558	171087	180556	74828	161106	92975.2	82391.8	208574	164006	143081	140952	133165	144970	50081.3	250741
M1563T15_2	1563.48	1563.48	1563.49	14.862	14.7515	15.1572	103390	105039	132467	100174	86509.5	119242	170228	67694.2	163043	217086	148180	63948.6	159262	148505	207309	55719	55504.9	130433	114440	121355	93269.9	146385	62852.3	130236	90075.2	43508.1	31983.3	114833	107672
M1564T15_1	1563.99	1563.98	1563.99	14.862	14.7585	15.0517	75717.3	71542	90447.5	74102.8	32103.2	90428.5	113383	56887.2	114640	138979	29389.1	84509.2	74999.1	94554.5	107868	86003.7	93564	22453.6	66190.9	73343.2	27969.2	91070	87116.7	33077.8	62219.2	70724.6	73907.4	70958.9	128014
M1564T15_2	1564.49	1564.48	1564.49	14.8898	14.6923	15.1757	18999	13207.2	50479.8	38866.2	51091.3	48168.3	62399.3	29345.4	17066.5	13972.2	56174.7	12951.3	48387.2	17535.2	46082	28665.7	25126.5	16224.5	36631.3	25051.1	12300.1	51017.1	39227.6	45001.2	35151.5	41509.1	30070.8	14826	69825.4
M1565T15_1	1564.99	1564.98	1564.99	14.8829	14.6807	15.0223	17677.4	6934.15	12251.4	12494.4	8252.79	22906.8	23325.1	8092.25	28040.9	29876.1	24159.2	10458.4	13001	10188.5	25782.1	8521.29	22132.3	6367.21	19682.7	7245.6	5772.35	9497.78	19981.1	21736.5	5509.08	5741.97	10296.2	4106.09	33703.8
M1565T15_2	1565.49	1565.48	1565.49	14.8577	14.7277	15.0667	4258.28	3656.95	3566.11	3667.49	5802.76	4362.94	5972.05	3605.31	6225.09	5147.72	11498.2	5948.62	7067.58	5400.35	3844.41	5294.06	5105.51	4664.22	4158.28	3565.09	2159.4	4117.43	5279.29	5724.45	3436.16	5323.79	4102.26	3953.72	7170.08
M1571T15	1571.47	1571.47	1571.47	14.896	14.711	15.023	5531.53	7365.55	5333.04	4906.92	9588.73	5796.99	5423.83	4403.15	4474.88	11138.6	4962.45	6025.22	5804.28	4307.32	12899.4	5380.85	5948.03	5242.13	4704.97	2829.31	5584.13	5143.08	5044.77	4124.04	3264.58	4745.83	3734.4	3461.82	12094.9
M1608T15	1608.44	1608.44	1608.45	14.8612	14.7107	15.1687	4994.09	10968.5	12223.5	4261.6	3867.32	2878.9	3590.13	4018.35	3766.13	2694.02	3796.7	3065.99	10471	3964.85	6169	5111.34	4070.54	3757.79	4903.36	3567.58	4058.83	5395.93	11156.9	3983.68	5852.28	9273.04	5224.17	6265.73	3647.04
M1609T15	1609.45	1609.44	1609.45	14.8908	14.7093	15.111	4366.01	3055.5	4012.15	4565.67	5865.2	4471.32	3800.1	3976.43	3654.64	1421.18	4069.63	9969.21	3846.25	1477.03	1319.57	2968.34	3896.16	3332.01	4501.68	5773.92	3017.8	3954.52	3481.97	4848.09	2876.38	3801.74	2877.59	2196.86	3177.69
M1612T14	1612.49	1612.48	1612.5	13.8225	13.6952	14.1512	2303.57	1617.02	4581.75	3825.91	5155.66	1816.79	5686.94	984.016	2961.98	3834.17	12133.2	10103.4	5255.22	6134.41	4953.01	3970.05	5325.87	3830.57	3268.07	1466.91	1275.84	1909.65	2199.11	1924.92	3788.34	4306.88	2928.84	3312.85	11930.8
M1613T14_1	1612.99	1612.99	1612.99	13.8459	13.6952	13.9902	10647.4	4824.86	5860.27	7726.75	10980.9	2252.69	4419.83	2071.35	3957.26	5027.9	11220.8	7034.12	5014.41	4934.8	8087.19	7310.15	6484.62	10009.8	2972.12	3530.32	1569.07	4057.1	3733.78	2697.44	6687.95	5407.08	5886.51	6822.11	35167.7
M1613T14_2	1613.49	1613.48	1613.49	13.8271	13.6677	14.0465	3966.25	2292.87	4472.3	3369.65	3308.82	1600.8	3273.23	1799.03	3404.68	4374.64	19059.9	6987.43	4702.67	11316.1	14698	5724.61	4631.39	8610.66	5204.61	3522	1655.33	2408.59	2740.89	1802.19	3703.08	8964.88	4488.22	3752.19	12814.9
M1614T14	1613.99	1613.99	1614	13.8162	13.6952	14.0298	2902.23	2732.96	2191.53	2110.75	3379.69	810.062	1134.88	715.144	2104.06	1692.92	7465.73	10040.6	5646.9	3914.97	3495.55	8162.75	4470.01	1656.72	2461.04	1191.1	700.304	1297.35	1514.65	1227.66	2971.12	2582.8	2116.47	2604.6	4955.41
M1644T15_1	1643.51	1643.5	1643.51	15.1192	14.9512	15.3823	88083.7	88212.8	81160.9	56822.3	61305.8	74531.1	114935	43834.9	50506.4	50519.9	55755.9	118559	94039.5	81318.4	121719	33065.5	109133	38374.3	84457.2	90334.9	29919.2	89826.7	55675.2	107198	84723.3	93139.5	24789.9	23554.5	150773
M1644T15_2	1644.01	1644.01	1644.01	15.1132	14.9698	15.414	89813.2	89482.6	144723	138826	108252	71409.2	170208	34988.2	187166	208974	165047	141123	163693	159375	144627	125737	100914	60715.4	38970.1	122430	51843.8	114294	104047	140607	42307.1	85608.8	111665	109314	88638.9
M1645T15_1	1644.51	1644.51	1644.51	15.1103	14.9313	15.5277	47909.2	30211.3	126050	92143.8	67974.6	113213	115172	88421.1	45859.2	184388	128704	99453.4	48230.8	70509.1	51451.1	86096.2	47809.8	88562.8	39672.4	93161.8	39721.8	105086	106534	126231	55113.4	63791.3	47076.5	71104.1	95153.3
M1645T15_2	1645.01	1645.01	1645.01	15.1003	14.9713	15.5723	62118.4	31882.8	77295.7	66700.9	33926.5	34627	55080.5	54705.7	93398.5	84984.3	85806.1	70704.2	67336	64631.7	67183.4	70192.6	52456.6	36787.7	32771	67617.6	30045.1	85230.8	24193.7	73380.1	59390.3	14844.9	58070.1	18688.7	99605.2
M1646T15_1	1645.51	1645.51	1645.51	15.1488	14.9387	15.5623	23874.8	22387.8	25210.7	26356.3	20023.5	15311.9	42320.2	29063.3	29823.8	44817.8	56483.7	29023.9	23727.8	26093.2	15758	35626.3	17840.7	15299.7	19225	8329.18	14597.7	36501	33288	16398.2	31100.5	11741.8	32933.2	17940.8	20058.8
M1646T15_2	1646.01	1646.01	1646.02	15.1408	14.9997	15.5345	9433.27	15777.8	18121.8	10771.1	6962.65	14055.3	10456.7	8994.79	5184.9	13039.3	13211	13552	17447.2	6516.55	7791.87	12665.3	12230.6	10487.4	6200.89	15565.5	6672.56	9700.03	10312.5	5742.82	8261.36	9419.07	7979.69	11326.8	15479.5
M1662T13	1661.51	1661.51	1661.51	13.241	13.1308	13.3487	12933.8	12528.6	32176	14677.4	13751.3	15001	38204.6	14439	11964.5	16444.6	23531.2	8995.29	15061.5	20002.7	12422.4	16735.8	13386.3	14655.7	9370.17	6365.61	7598.96	7229.37	11854.2	12644.2	13411.9	10671	14940.2	16220.7	15177.2
M1690T15	1689.97	1689.97	1689.98	15.1538	14.9948	15.4628	3225.13	2331.47	6486.9	1945.3	2331.47	3036	5032.37	2113.56	2499.45	2113.56	2643.52	4396.66	3552.35	2625.08	5730.87	3021.55	3021.55	6155.23	3221.66	9093.4	4380.19	3277.26	3277.26	2912.71	2957.92	2957.92	8117.35	2957.92	6672.24

## Sheet: Suppl. Table 3
Supplemental Table 3. XCMS output containing normalized abundances, m/zs, and retention times for C18 LC-MS data.
name	mzmed	mzmin	mzmax	rtmed	rtmin	rtmax	5A1-As	5A2-As	5A3-As	5A4-As	5A5-As	PhoR1-As	PhoR2-As	PhoR3-As	PhoR4-As	PhoR5-As	AioS1-As	AioS2-As	AioS3-As	AioS5-As	5A1+As	5A2+As	5A3+As	5A4+As	5A5+As	PhoR1+As	PhoR2+As	PhoR3+As	PhoR4+As	PhoR5+As	AioS1+As	AioS2+As	AioS3+As	AioS4+As	AioS5+As
M56T34	55.9336	55.9329	55.934	33.8193	33.6895	34.0772	36306.9	38073.4	32946.2	11104.2	44549.4	26147.6	41860.3	32882.8	13755.7	22929.3	35475.8	33088	17037.7	16370.8	41588	43511.4	31478.8	30684.4	35442	34501.1	38143.3	40752.8	34272.9	36953.8	28370.5	14856.5	34625.2	26016.9	16321.2
M57T34	56.9412	56.9405	56.9416	33.6908	33.6738	34.149	12170.2	13606.6	11717.2	11719.3	10199.2	11518.2	11114	15301.1	16110.5	10808.8	11420.9	14081.7	10600.3	9939.33	11085.4	14396.3	11280.5	11745.2	13096.6	9696.18	9168.2	21055.2	12001.2	14337.8	14519.1	14564.2	14283.3	17509.3	11328.1
M57T15	57.069	57.0686	57.0693	15.4828	15.449	15.648	21600.3	25442.3	30458.8	17157.4	11576.3	19796.3	18941.1	39041.2	21220.2	16994	24952	25443.3	29254.3	29101.2	27083.7	14772.4	15961.6	27118.1	11045.9	17118.6	22766.5	16069.2	21195.7	19448	50939.7	13725.5	15623.5	10426.8	29863.1
M57T27	57.069	57.0685	57.0694	26.799	26.766	26.8322	17347.5	13537.1	18629	16260.5	18095.3	24742.9	19656.4	15677.7	18121.5	13447.3	16812.3	14079.3	17414.5	13945.2	13494.8	17042.3	16669.5	14615.2	24504.9	11877.2	14829.4	11360.4	20551.3	9002.61	16198.5	18899.5	18373.7	17595.4	16692.5
M57T16_1	57.0691	57.0683	57.0693	16.066	16.0007	16.3392	100086	136061	151104	89972.7	47778.4	84476.8	80192.3	181231	114404	71516.9	128446	120909	159937	140165	139160	73713.1	49052.4	151150	68846.2	65956.5	120251	70531.8	101277	95209	450497	83828	82942	56309.8	138330
M57T16_2	57.1001	57.0997	57.1005	16.066	16.0007	16.0832	1475.12	2630.98	132431	78578.5	41107.5	1278.84	1597.57	3125.7	1476.69	1080.9	2039.63	111133	134308	2622.51	2624.47	1496.21	44267.9	2406.59	58086.9	60939.8	108047	54778.7	1399.34	1178.81	8556.69	76781.1	1272.68	40414.8	2508.82
M58T16	58.0721	58.0719	58.0725	16.082	16.0007	16.0988	4112.92	3822.41	6806.91	5175.72	1034.9	3493.92	3554.76	6562.26	4913.15	3718.3	6195.87	6337.75	5733.83	4161.01	5749.81	1918.91	2415.79	7224.68	2875.53	3249.28	6832.45	2236.59	4980.48	4051.72	18495.7	3585.11	1975.95	1672.8	5030.34
M59T14	59.0482	59.0479	59.0484	14.2991	14.2653	14.3495	7382.75	13829.5	12906.3	4280.42	3039.9	4487.52	7259.11	3020.21	3061.32	3238.42	4807.49	4467.8	6502.78	3510.2	6242.52	3464.9	5232.34	4432.66	4948.27	5514.03	5608.13	9645.46	13093.2	5646.99	8855.94	3422.69	3667.42	3072.32	6277.96
M67T16	67.053	67.0524	67.0534	16.066	16.0007	16.2118	3157.96	4847.43	4195.7	3544.89	1899.49	2739.05	3166.04	5083.15	3439.23	2781.71	4844.49	4568.79	4778.92	6333.67	5468.87	2985.44	2756.5	6623.46	2995.26	3371.9	4345.61	3245.59	2819.08	5461.88	16351.3	2573.63	3332.25	2471.9	5188.05
M68T34	67.9336	67.933	67.9349	33.7047	33.676	34.0372	15610.9	15544.7	18371.1	20862.8	18367.2	17976.2	17407.6	18295.4	15147.5	13765.3	16084	20038.2	15455.8	11751.9	14586.3	17312.9	15977.1	14632.1	17050.2	17664.4	18309.1	20608.2	16618.3	18694.6	18178.3	14604.8	19571.9	16840.5	19886.4
M71T34	70.9406	70.9398	70.941	33.7022	33.6722	33.8347	9807.78	8458.31	9413.73	10971.7	9725.11	10969.5	8690.83	7035.98	10717.3	7482.73	8410.87	8028.2	6698.51	7104.32	9873.86	12824.9	9857.03	8485.31	8455.78	6821.01	10907.7	11214.5	9969.81	8725.18	11524.4	7939.52	7531.81	13291.3	8017.79
M72T34	71.9281	71.9275	71.9391	33.7992	33.6727	34.0217	7223.34	5254.17	9444.43	8292.13	8734.64	8621.73	9689.92	8439.9	8286.55	7007.62	8822.94	8001.04	8595.28	6121.63	4998.29	8704.86	14521.5	8436.11	9099.79	14425.7	10188.1	10614.1	6486.94	8309.94	6953.5	9799.38	4252.85	3404.83	8231.67
M73T34_2	72.9357	72.9352	72.9361	34.2557	33.9625	34.8392	11745.6	9177.59	10428.4	9882.89	7780.37	16511.1	10248.8	10144.2	10009.4	9382.69	14018	11301.2	10979.5	8488.98	10343.2	9471.21	10004.7	10669.9	10215.1	8556.33	59803.7	11581.1	9113.63	9882	9638.67	10427.9	13573.3	7454.72	60863.2
M73T34_1	72.9358	72.9353	72.936	33.6912	33.6757	33.9338	151189	152769	143903	145675	164009	146130	138131	163400	205918	130716	151735	167237	143042	73548.5	167035	154397	140925	142502	130721	133013	143610	206467	159706	151709	176480	152767	188487	212991	159745
M81T33_2	80.9461	80.9454	80.9466	32.976	32.45	33.2655	11974.7	6707.31	6750.41	7038.82	16445.9	3828.45	3325.34	7853.85	9740.26	5606.34	5221.51	6646.53	8554.07	5975.94	4585.33	4945.57	11012.4	4709.1	6828.58	26608.4	5295.35	7107.45	6449.49	10970	11074.5	6882.52	4302.56	5767.89	5285.43
M81T33_1	80.9462	80.9456	80.9468	33.4817	33.2808	33.5942	9198.14	15437.4	11217	14862.9	5975.31	14863.1	13367.1	13390.2	13310.5	10986.2	18331.1	6349.37	27138.4	41790.3	7192.05	8750.6	7992.98	14234.4	20292.8	11781.8	15428.4	16341.3	14223.5	35413	6460.6	14956.6	13635.7	20915.7	14354.6
M82T34	81.9357	81.9348	81.9363	33.6908	33.6757	33.8993	22102.4	19573.4	23131.3	15596.9	21009.3	15571.5	18397.3	19644.3	22760.2	15274.7	16679.7	22016.7	20434.5	8663.21	21171.4	21880.9	20545	19403.5	14813	16554.5	15222.3	31769.5	15627.2	23597.6	25463	18898.3	26058.6	26133.8	20052.2
M83T7	83.0473	83.0468	83.0478	7.08042	7.05433	7.099	6511.92	5721.07	5457.15	3750.13	7550.95	8309.19	9153.01	5522.06	3548.63	5227.72	7121.61	3552.54	4776.99	4405.15	8773.33	4984.08	7961.8	5874.37	3642.67	4272.51	3973.16	5972.11	6182.43	3737.32	6944.07	3899.61	3376.6	3747.24	8342.08
M83T32	83.0837	83.0829	83.0846	31.8495	31.8318	31.9657	4910.76	2884.6	4606.82	3584.57	3345.2	2808.69	5163.83	4296.62	2610.53	2640.7	1771.72	4656.4	4444.27	870.06	2298.29	4659.92	3708.03	2946.56	4022.87	4774.8	4594.43	3578.55	4019.43	3156.33	3637.41	4515.64	4805.33	3956.86	4108.5
M85T34_1	84.958	84.9571	84.9587	34.212	33.8492	34.5553	15491	6936.2	11097.9	10791	11372.2	7561.15	10414.8	10371.6	11865.7	8042.66	42203.7	39577.2	13902.9	23006	8543.29	15995.7	10199.1	36718.3	15650.6	8131.61	9975.3	10721.2	11618.9	10896.8	12706.1	16971.8	12084.7	51475.3	10805.2
M85T35	84.958	84.9572	84.9585	34.759	34.571	34.917	9346.45	8982.19	5575.5	5980.02	9036.09	6904.6	5177.84	24984.2	7686.2	8950.56	7922.32	13475.4	12377.5	7602.83	4097.42	5837.46	9405.73	6664.46	10150.3	20107	8894.11	7954.37	8410.05	9206.8	8677.75	12468.1	8296.51	9813.29	19148.3
M85T34_2	84.9581	84.9573	84.9585	33.6732	33.6573	33.6838	86053	80427.9	80249.3	89665.5	80330.2	83977.9	84725.2	82235.4	79104.5	66008.6	79636.7	74846.6	80701.3	83419.9	86459.3	84180.5	75039.1	82727.4	86133.6	92650.3	87203.5	79371.6	79494.7	75910.6	93317.5	86617.2	78622.6	87074.8	94464.6
M86T34	85.9439	85.9431	85.9446	33.699	33.6757	33.7202	9003.95	10521.4	9211.14	13447	10589.4	9496.25	7515.42	9805.86	11092	7581.91	4823.04	10694.1	8224.42	6234.79	10657.2	10560.7	10501.9	9962.65	9664.67	7314.3	9874.1	12015.3	8417.58	8191.04	11113.4	8130.17	12020.2	11048.7	9986.41
M86T4	86.0947	86.094	86.0952	4.065	4.032	4.0825	9901.71	12127.7	17968.1	11920.2	12309.5	13625.6	13773.8	14334	14953.4	4107.42	12628.3	5920.26	15318.7	3377.07	13767.1	12637.6	7767.37	10614.9	10181.1	10264	12115.2	9818.21	11838.3	9863.06	5086.95	8284.55	10110.3	6188.54	10336.7
M90T34_2	89.9382	89.9374	89.9387	34.4535	34.1115	34.917	4814.1	6280.84	4856.64	3984.6	3867.3	5521.66	2892.08	3540.38	3432.67	3077.36	3614.22	4718.9	5622.99	4438.33	3854.41	3680.02	3978.15	4701.86	5924.15	4088.78	5138.11	9992.76	3713.21	3903.5	13148	3158.95	5067.08	4658.65	5103.31
M90T34_1	89.9383	89.9377	89.9387	33.8513	33.7157	34.0855	24576	16784.1	15523.8	24663.7	46092.7	14531.8	21106.4	36760.4	20719.1	18623.5	21688.2	22288.5	43689.7	40061.8	46163.1	23473.1	20167.6	41956.6	26231.3	15860.6	21445.5	18856.7	15305.8	28857.7	22661.2	47265.7	16492.4	22924.5	20885.1
M91T34	90.9461	90.9452	90.9467	33.7903	33.676	34.3888	27379.3	31478.2	28295.7	21087.9	27534.1	20697.7	28324.4	12838.2	29558.5	18283.7	30940.4	31445.8	25827.6	9982.49	26417.3	31714.7	23958.5	26750.8	19860.4	29179	32432.8	24187	28192.6	25514.5	32523.7	30368.8	28885	36863.1	25601.2
M91T33	90.9746	90.9736	90.9756	33.4862	32.8018	33.6342	11761.2	14987.1	12927	14242	15762.3	12978	14577.9	13463	15074.2	11218.6	13268	9949.13	14382.2	8520.18	12712	13883.6	12835.3	12614	14722.9	14396.9	8224.06	11097.9	14021.8	9763.43	13740.9	13853	12668.4	12015.1	16434.6
M93T34	92.9647	92.9637	92.9654	33.6955	33.6722	33.7227	3649.09	5250.77	3432.87	4167.05	3715.68	3149.39	5545.83	5448.77	6046.9	4038.18	3735.33	3503.23	5491.35	3777.67	5062.07	4895.92	3641.27	4162.83	4634.53	5835.9	4580.44	4794.64	5053.63	3067.08	4946.16	3807.69	4466.54	5032.85	4655.62
M95T34	94.9638	94.9629	94.9643	33.856	33.7155	34.2515	16015.2	19518.5	29433.3	40785.1	20632.2	16138.9	20790.6	19260.3	11610.9	13560.1	20103.5	20407.2	21492.8	17515.8	20843.6	23239.1	29713.8	7918.62	22553.4	21386.3	35836.1	11431.5	21381.9	11982.2	15406.8	20247.3	22085.1	22482.8	22456.8
M95T32	95.0831	95.0827	95.0838	31.8495	31.8318	31.883	4176.47	4361.25	5070.24	4178.41	4673.95	4280	6485.3	6720.24	3789.2	2968.64	3662.9	4509.34	4551.66	3449.16	3615.54	2736.93	4208.91	4007.41	4794.93	4540.58	4556.17	3283.13	4329.23	5286.53	4172.65	4894.35	4620.95	3775.65	4387.58
M96T34_1	95.9513	95.9491	95.9519	33.699	33.6738	34.0173	10749.5	8647.07	6129.35	10043.3	10319.5	8699.23	10169.2	11698.3	12026.8	8518.7	9302.42	12293.6	12433.9	6730.5	10307.7	11492.4	10298.1	12653	7614.7	7383.99	9722.44	14944.2	11642	11658.9	12000.4	7009.45	10995.1	12903.9	9687.24
M96T34_2	95.9714	95.9702	95.9718	33.6898	33.6738	33.733	11646.1	11272.4	8380.41	10532.4	12594.1	8204.37	10265.5	11937.2	13459.9	8773.4	7431.88	12384.7	9927.53	3975.6	10802.3	13069.4	12433.6	10144.1	8972.92	9856.35	10528.4	18142.7	9709.23	10966.8	15288.5	11063.2	13270.6	13409.9	10962.6
M97T35	96.959	96.9582	96.9597	34.8226	34.7287	34.9173	57000.1	29935.6	39589.5	25612.5	38638.8	39679.3	33438.7	24637	30605.2	25672	29500.1	30587.7	6993.88	31334	24923.8	24825.3	36497.6	47159.9	48142	25481.7	28367.6	113562	24454.1	34576.6	58411.4	29317.1	42931.2	64654.6	22949.2
M97T34_1	96.959	96.9583	96.9596	34.4094	34.0592	34.694	33114.2	57844.1	78194.4	34356	46305.7	51580.7	42700.5	49319.1	52408	39201.7	47893.3	37911.8	64377.8	38915.1	57030.3	57952.1	51214.7	53377.5	43641.2	69412.4	47347.5	29720.9	47793.2	56751.6	44473.5	101129	167439	42889.4	63282.8
M97T34_2	96.9591	96.9584	96.9595	33.8287	33.7375	34.0125	283931	526071	559279	289462	560460	468305	532426	443484	486011	386045	493562	543604	549207	166157	565071	457133	494844	355176	467283	519764	585447	637712	518704	539344	484105	509636	603416	514923	504672
M98T34_2	97.9662	97.965	97.9671	34.2802	33.8838	34.916	9301.45	7193.12	18904.2	5182.99	10304.1	13871.9	7500.26	9162.16	26116.8	11330.2	8092.52	22179.3	9919.95	9148.35	7854.59	10713.1	11429.1	13517.2	9895.66	7972.62	7085.77	9532.1	8962.75	10606.2	8981.29	7064.05	17626.7	7813.85	6015.6
M98T34_1	97.9668	97.9663	97.9672	33.6898	33.6738	33.733	180180	176637	168839	153197	182416	169617	155061	166415	230127	144244	148711	213169	174089	88083.5	176933	187522	158514	176753	153982	148184	150696	245220	174273	175314	195682	166765	204109	226577	165486
M98T34_3	98.0079	98.0062	98.0089	33.69	33.688	33.7145	2266.68	2521.31	154745	140997	170895	2205.53	142744	162509	2403.12	61972.5	138679	185560	157994	85966.7	161390	172149	141995	2049.26	140132	134755	2315.56	3551.55	2032.88	148792	2742.55	1540.42	160504	2957.51	1480.29
M99T34	98.96	98.9591	98.9603	33.6737	33.659	33.6838	71256.8	64679.1	66012	66437	79987.1	62318.8	73107.2	64467.1	63762.6	52731.1	74474.5	81550.6	60966.6	54328.7	66833.4	72647.9	68285.6	67487.8	71446.2	72623.3	68035.2	64569.7	72261.6	65122.6	64833.3	65619.1	72376.3	69948.7	66214.9
M99T11	99.0782	99.0775	99.0787	10.849	10.832	10.8658	11615.6	8858.59	13115.5	12006.1	3732.01	5053.32	6695.45	16884.4	10889	4348.16	7405.85	11145.8	10987.5	7980.59	8895.27	4442.43	5075.2	7742.88	9752.47	8679.08	11465.7	7823.19	11424.5	9288.08	11940.6	10641.1	8209	4937.72	6547.3
M100T34_1	99.9464	99.9455	99.9468	33.6908	33.676	33.733	55953.4	52252.6	45278.9	40176.7	61787	45892.1	45213.5	58338.7	58363.4	41561.5	47003.4	51481.6	51138.7	21509.6	54400.4	54756.9	55472.9	45848.5	30420.1	41379.4	45139.9	77444.1	43674.8	51469.1	62492.9	52957	62790.6	63579.4	49471.9
M100T34_2	99.967	99.9664	99.9674	33.6728	33.3632	33.6838	82655.4	70169.4	75418.5	77083.1	76279.5	75623	64752.5	69529.2	74333.5	56847.6	74578.6	65073.6	75263.2	46035.3	85259	75378.8	79291.7	77516.2	63669.6	70307.5	67834.7	72191.4	73367.1	69826.3	79233.3	76461.1	80407	70450.5	93276.8
M100T3	100.11	100.109	100.11	2.78533	2.67017	2.865	38552	36737.6	33637.3	27982.2	38300.3	47446.3	54685.5	42346.3	69745.3	33217.7	164053	137464	142428	83954.8	140937	116939	137269	144455	126670	11303.3	7718.33	13258.8	14617.5	9329.46	60121.9	82610.1	67497.2	51854.6	75669
M101T34	100.955	100.954	100.956	33.6733	33.6573	33.883	27012.2	25696.1	25183.8	26931.2	29317.6	20386.6	26829.9	25912.2	21962.3	19018.2	25638.2	25435.6	21878.5	20366	26356.3	21875	21973.3	28678.8	26336.7	29188.6	25714	28811.8	11381.2	20982	27192.5	26347.8	28618.3	28196.4	27070.6
M102T34	101.962	101.96	101.963	33.6732	33.6567	33.8117	25733.4	27227.8	26069.3	23696.5	22645.2	25251.9	21881.1	26230.9	20561.4	18785.1	24377.4	27567.7	26741.8	20193	27359.1	25063.4	29646.5	26762.6	25397.1	25277.8	25201.7	28268.3	24857.1	25036.6	26671.1	26717.2	24604.2	21481.5	23610.3
M103T2	103.052	103.051	103.053	2.08425	1.99883	2.132	66325.2	42630.1	60043.2	31623.2	90699.4	97951.3	52442.2	83798.2	22762	53877.3	140359	2865.86	64384.7	48893.4	80636.2	85684.1	134215	51612.3	87048.3	51252.2	19768.9	65009.6	67487.1	61822.3	51340.5	27790.1	46857.5	27352.1	93495.4
M104T34	103.954	103.953	103.954	33.6248	33.1342	33.6503	130673	135018	102145	108118	100280	103025	94370.9	106366	131330	56859.9	96218.1	102644	133014	67428.4	103046	100190	137235	128205	104096	106761	108012	101362	140358	92546.5	101116	95252.3	101683	99405.4	107472
M106T34	105.952	105.951	105.952	33.6247	32.9513	33.6503	61156.8	41642.9	54058.6	45744	47161.4	47059	47326.9	50937.6	39167.3	23567.8	51197.1	43961.2	61972.6	34421.2	45286.7	39021.3	59847.6	53835.6	50611	45830.6	44799.6	42553.6	46520.9	45587.3	42674.5	64971.1	45628.1	41888.1	44670.6
M107T34_1	106.99	106.988	106.991	34.4633	34.0925	34.9173	7015.75	6550.42	5278.25	6054.79	7019.27	6621.36	5449.4	12853.2	6144.66	6213.73	11182.6	12742.4	4983.75	6643.65	19579.6	8363.09	5394.13	8712.45	5476.53	6219.27	6173.79	4868.07	7330.35	7334.18	7254.25	7647.71	6080.56	14489.7	6205.79
M107T34_2	106.99	106.989	106.991	33.8355	33.6997	34.03	20372.8	5899.3	12911.8	5160.3	14624.1	12530.4	6439.64	6301.39	12187.7	7491.83	6825.24	6559.68	22461.9	20869.8	13850	15333.5	24713.3	8308.53	8997.16	27081.4	18211.2	11598	12617.9	7864.96	13376.2	15064.8	7349.23	11766.7	11621.9
M107T2	107.047	107.046	107.048	2.099	1.98517	2.16583	39000.1	30595.4	16950.3	7386.63	43512.4	22103.2	14638.9	27611	10340	9074.92	46680.2	2349.31	24644.2	11986.8	11993.9	38995	27503.1	23551.8	19867.6	8782.46	6095.76	22820.3	14935.2	14611.3	29834.3	19403.6	12049.2	9663.2	20673.6
M107T10	107.068	107.067	107.069	9.62167	9.5965	9.84117	3409.98	5162.93	5869.43	9958.04	3341.39	6104.31	4478.98	8187.05	1605.74	3095.94	4006.14	4753.84	3934.04	6720.14	6302.5	4260.13	5635.86	2683.5	4923.9	4198.05	3889.77	4324.24	4638.14	3085.51	5862.53	2363.02	5313.5	2879.97	2874.17
M109T34	108.959	108.958	108.96	33.699	33.688	34.0937	47753.7	50867.2	41372.3	40878.9	41014.2	48623	47357	45428	55700.2	39421.6	45403.3	48848.4	45759	40055.4	57016.7	49722.7	43376.3	44298.5	41348.7	53113.2	46340.4	63328.2	43654.7	49417.1	62039.6	45187.6	49393.1	53548.5	44075.1
M109T32	109.099	109.098	109.099	31.8495	31.8318	31.8663	5734.77	3970.96	4207.61	4435.03	3907.44	5570	3685.4	5221.75	4580.14	3141.02	5422.63	4699.76	5195.3	3021.67	4284.99	4675.08	4257.38	5491.08	5708.04	3421.36	4400.81	2711.67	4941.94	3888.31	4025.82	3368.01	4432.97	3875.69	4450.08
M109T16	109.099	109.098	109.099	16.066	16.0007	16.0832	10765.5	17249.2	19415.8	11431.9	7110.03	11060.8	10883.2	23242.4	15277.8	11195.9	16732.4	14993.4	21262	19256.4	19095.2	12435.6	6545.76	20553.4	10353.8	10956.5	16476.3	11153.5	13953.6	13260.5	53180.4	12555.8	14676.1	10228.4	19242.5
M110T34_1	109.964	109.963	109.966	33.7073	33.6888	33.7387	11160.5	5924.69	10562.6	8485.61	6408.98	9503.58	8984.29	11313.2	11339.1	8228.05	12565.5	7940.47	11448.9	6140.23	11640.5	6520.77	5931.05	7323.23	13585.9	11080.1	11765.5	12315.1	11932.9	13110.5	7149.92	6093.71	12490.2	5919.69	12476.7
M110T34_2	110.006	110.005	110.007	33.6728	33.6562	33.6838	6942.22	5404.17	6147.4	6308.22	7022.1	7177.5	9857.39	6836.4	10506.6	6875.58	11857.9	5310.25	5415.04	8195.26	4858.47	4344.95	6684.6	6230.05	10245.5	7438.31	5563.14	9878.95	8272.76	6514.03	5673.62	7833.03	6591.68	6981.99	7735.57
M111T4	111.042	111.041	111.042	4.14867	3.983	4.23167	28783.5	34118.9	33289.5	20603.3	32568.2	29655.6	17354.5	14580.7	19621.5	14973.4	17997.1	16979.5	13315.3	30069.6	18359.1	17694.9	18871.1	31284.5	14277	12371	11429.8	11601.1	18533.6	14796.9	33121.4	12428.2	16986.4	7346.22	18055.7
M111T34	111.089	111.088	111.09	33.5265	33.3803	33.626	30730.5	28191.6	36279.6	47506.6	11589.5	24135.5	15898.1	33450.1	21460.7	18988.9	27861.2	5315.2	30145.3	15545.8	10447.6	23564.8	38411.2	23094.4	28711.5	27997.3	26811.6	17489.4	60838.3	23410.9	22048.8	10506.4	28798.6	31347.8	8526
M112T34	111.966	111.966	111.967	33.6908	33.6738	33.9142	30606.9	31938.3	31439.5	27273.5	32470.8	29839.5	36201	28325.9	43791.1	27631.5	25962.2	34528.5	36568.9	17953.8	34942.8	36885.9	28681.4	29537.9	28798.7	27472.5	28119.3	41317	33720.8	38919.8	33754.7	28802.3	34181.7	41418.6	33525.1
M112T2	112.048	112.046	112.049	1.97917	1.48433	2.02283	477094	510881	426249	299523	713901	805946	1.00726e+06	541042	224722	527724	1.00033e+06	384136	174342	460809	808337	787052	828546	567652	424760	555259	405034	419459	379134	455960	453299	361142	291144	411543	970102
M113T34	112.954	112.953	112.955	33.8025	33.753	34.0882	11032.2	20818.5	24608.5	18127.5	34163.3	17036.3	18362.4	21715.9	18009.8	15024.9	18837.5	36162.4	28715.2	17915.5	26239.6	34905.1	21366.1	21578	38190	16290.2	20547.2	23305.4	21545.1	30375.7	17889.3	17077.9	4955.71	23234.8	19658.5
M113T2	113.051	113.051	113.055	1.97233	1.88717	2.146	26467.5	27247.9	14993.4	20023.1	34866.5	49230.1	47681.9	41567.4	8441.83	43822.6	53087.3	2285.25	15157.2	22479.5	41909.8	41881.2	47255.5	25912.6	20411.9	29651.1	17579.7	36681.1	20321.6	14308.5	18633.3	21108.7	13471.9	1396.84	55650.1
M114T34_1	113.962	113.961	113.962	33.69	33.6757	33.9003	491016	549379	510430	482612	514246	509429	509702	515758	599664	426911	510783	595378	495867	281874	530573	571777	480275	511203	467327	510712	495905	691613	506171	530260	575766	499075	585297	653444	509079
M114T34_2	114.005	114.005	114.006	33.6904	33.6738	33.749	5039.56	6001.39	6103.2	7981.06	7332.98	6300.57	474157	502886	10147.5	198698	6767.38	9736.82	6792.41	5153.05	8902.01	8608.47	6327.57	8043.45	8391.28	8486.46	7463.2	11950.9	6260.15	7667.41	9605.96	7134.7	9332.82	592116	6561.89
M114T5	114.089	114.088	114.09	4.58	4.56017	4.5995	20147.1	20681.5	17414.6	18298.5	10524.4	17061.5	14373.3	27797.7	19323.8	11157	15527.5	21868	22302.6	24930.2	19020.7	12058.7	17238	15123.1	25231.9	23556.7	23597.5	16074.8	26445.7	23208	14645.8	22684.3	23904.7	16372.1	13639.9
M115T34_1	114.969	114.968	114.97	33.8158	33.766	33.8542	139845	132955	127265	125166	150724	115355	148945	138296	163820	113283	138255	158052	151320	120570	121389	161064	181941	134212	140171	151808	136355	210496	109955	107137	189942	137830	132390	133175	153346
M115T34_2	114.97	114.969	114.97	34.4713	34.0852	34.918	12629	13859.5	14252.6	13137.8	12318.1	13117	16793.9	12648.4	13421.6	11196.2	13887.1	12213.5	28712.9	7812.34	9938.81	17652.6	22330	11047.1	8450.55	14601.7	13823	14910.5	35218.3	19949.3	14034.8	12452.1	24779.6	13404.7	12859.9
M115T3	115.037	115.036	115.037	2.87558	2.76733	3.22367	41720.8	102811	83401.7	52790.8	6527.45	22769.5	26177.1	48780.2	83081	21419.7	12701.4	109001	100834	25840.7	176807	7342.41	16672.8	58628.6	92271.7	36612	34591	16643.1	31269.2	44386.1	4866.99	58026.8	67624.5	82231.6	6464.5
M116T34	115.962	115.961	115.965	33.6751	33.659	34.1692	60034.3	58467.3	61749.4	59393.3	63330.7	58296.2	55883.6	59670	55572.4	45884.4	58658.7	62730.2	58765.8	47685.5	58756.8	60909.8	61167.6	55308.3	60034	61025.8	60527.4	71022.6	56282.4	60256.6	64737.9	60884.8	62349.4	66310.6	59377.1
M117T34	116.97	116.97	116.971	33.6733	33.6573	33.699	17391	19114.8	20759.9	20288.3	19389	17720.1	19182.7	19967.3	18480.6	15070.2	23937.5	20667.7	17770.6	13174.6	19944.2	17155.7	17107.1	18926	18055.7	18615.5	19118.2	24883.9	19955.7	20470.6	19705.2	21853.1	16496.4	20319.3	16108.9
M117T10	117.088	117.088	117.089	10.1371	10.104	10.149	4429.44	4597.66	3554.1	3448.78	2497.47	4634.36	2589.87	3991.82	3945.98	1053.03	2334.62	3317.98	4517.32	4182.5	2910.13	2903.81	2688.08	4141.16	3444.58	4229.73	4041.61	3581.17	5314.46	3170.68	3988.4	3728.72	3128.25	2423.02	3607.35
M117T11_2	117.088	117.088	117.089	11.3247	11.2988	11.3482	13041.7	11431.5	19684	9420.33	5268.89	9036.21	7130.41	8415.69	6360.74	6935.54	8687.18	11724.3	10490.9	5590.11	14872.1	8170.34	8263.73	7866.9	7616.19	8183.47	6269.46	9497.19	9677.39	8865.72	4579.06	6970.39	5826.13	4052.89	9487.36
M117T11_1	117.089	117.088	117.089	10.849	10.832	10.8647	26353.7	25618.6	30559.1	26290.5	12045.2	15400.5	14577	34620.8	28593.4	12621.7	16560.3	22836.1	24389.3	20871.9	20278.5	11687.5	13014.3	20989.7	22475.1	21669	25015.6	22533.3	24952.5	19839.2	27704.8	26406.1	18827.7	14785.5	21764
M118T35_1	117.933	117.931	117.933	34.5082	34.028	34.9182	12245.3	8168.73	11508.7	9825.1	33650.6	51037.9	9636.95	9504.43	9195.65	15875	14086	18729.7	9577.05	26338.8	9111.54	7522.73	2748.17	5802.4	7150.17	9681.26	7275.45	10355.1	9050.66	6264.19	11667.5	18160.1	10210.8	7384.82	7555.28
M118T34_1	117.933	117.932	117.933	33.8355	33.7375	34.002	27853.4	92807	89917.3	38948.4	89324.4	96086.7	69794.4	62716.6	79361.6	61591.9	93066.1	90449.1	50472.5	35695.1	67678.8	54900.1	96935.5	109555	46465.8	78055	58630.6	110427	75229.3	99588.9	33850.4	90347.4	90633.7	107234	40855.4
M118T34_2	117.957	117.955	117.958	33.6825	33.6715	33.7818	23202.1	21385.5	23870	24738.2	17549.5	23905.9	24256.6	23651.7	24038.2	19170.5	23223.3	24230.4	23658.5	18601.5	24301.8	22914.8	21806.4	25066.2	26607.7	9671.25	20609.3	29062	25839.3	23263.3	7895.25	25486.8	10279.4	5417	8414.33
M118T34_3	117.977	117.976	117.978	33.6728	33.6573	33.7543	22398.5	18499.3	23022.2	22153.7	15552.3	22941.1	5960.1	17499.6	18254	12931	18099.4	24955.6	19744.4	19271	14171.3	14292	19009.2	21046.7	24385.8	24538.4	19355.6	25579.8	21274.4	19911.2	25836.6	24687.1	22800.4	17411.7	19672.9
M118T4_1	118.063	118.062	118.063	3.97417	3.8835	3.999	23183.8	40049.3	19755.4	30384.6	27721.5	22653.5	22186.5	15397.1	11877.3	8677.03	33193.3	14716.4	18058.3	12098.9	15156.9	22264.2	36473.2	15991.8	23597.9	12053.9	30893.6	18648.2	11811.4	9939.13	11786.5	14627.3	12521	7630.21	19739
M118T7_2	118.12	118.119	118.121	7.27075	7.09733	7.41483	37963.6	18623.6	24593.6	63012.9	17374.8	26438.3	21753.1	18056	34919.3	26172.7	17119.9	27517.8	66715.4	25472.9	39616.5	30154.8	12766	48553	32246.6	27256.3	18892.6	41919.7	28832.7	32277.3	53047.5	25036.3	24227.7	18965	18796.1
M118T8_1	118.12	118.119	118.121	7.63367	7.43033	7.832	19595.2	21410.1	30786.7	57486.7	16762.6	29653.7	22197.5	12363.4	23872.3	25154	20447	24913.7	21491.6	44964.3	36813	21944.7	41592.1	27080.5	22598.3	67710	24642.2	27451	24826.2	22781.8	32116.4	29787.9	68711.5	113836	14511.5
M118T25_1	118.12	118.12	118.121	25.183	25.0318	25.3512	22061.7	56861.4	53161	27789	23226.1	27332.2	30738.1	19058.5	31612.1	26399.5	31404.1	28207.1	16239.8	52162.8	32968.4	27164.8	20649.1	20520.3	105281	30634.8	39781.3	22960.5	28319.4	25120.7	17689.3	33868.7	27186.8	20441.2	19386.1
M118T7_1	118.12	118.119	118.121	6.80433	6.549	7.08933	23057.7	21020.5	17626.3	29481	22194.4	53453.6	20556.2	19014.7	43279.4	25950.6	29489.1	23020.1	18129.6	21369.4	15623.6	16607.9	16558.7	21216.7	124346	17210.8	20897.2	15400.1	25565.3	44923.4	16907	37610.1	141394	19086.7	41240.7
M118T25_2	118.12	118.12	118.121	25.499	25.3653	25.6255	50579.9	19288.2	42936.7	27346.6	17997.3	24684.7	31170.4	18818.5	19863.8	51188.8	18114.1	33837.7	23836.5	21315.2	71723.2	60083.3	36940.1	17225.1	32713.5	52254.1	18196.4	48953.8	20773.5	44440.7	22616.1	50594.2	20919.7	49396.3	30309.5
M118T13	118.12	118.119	118.121	12.7327	12.5147	12.9738	19306.1	31476.5	21520.8	50727.5	19779.2	22389.2	28324.5	34991	123546	37724.1	23498.1	35326.6	18140.5	29279.3	34042.2	94880.8	38579.3	18877.9	28481.6	21735.9	30610.9	38928.4	30572.8	19506.8	24060.6	34503.5	19043.3	38436.8	16884.1
M118T16_3	118.12	118.119	118.121	16.0078	15.8335	16.2192	109480	20196.1	29758.5	22305	21551.8	33359	29805.7	24880.1	38697.2	23635.6	30289.2	30702.3	22622.8	20654.6	40993.5	81798.1	24354.5	21262.2	21946.5	28469.2	25723.9	18765.7	20266.9	24105.3	38158.5	27004.7	28491.1	22742.4	50967.6
M118T23	118.12	118.119	118.121	23.416	23.199	23.5827	20615.2	25658.6	35749.3	40230.9	14812.4	24184.6	26547.9	25632.6	22873.1	21544	28040.7	26318.7	19035.9	12648.8	22991.9	34314.2	118695	24928.4	21956.7	24702.9	27248.1	29467.5	22185.5	23515.7	47114.1	80902	37108.3	19550.5	22683.7
M118T33_1	118.12	118.119	118.121	33.0035	32.802	33.332	61871.7	80900.5	73805.3	95620.8	92660.9	79272.2	76338.1	56001.4	68320.9	49502	70612.9	78951.2	93002	72250.8	44545.8	242738	81780	52128.9	69155.5	202487	69415.7	56939.6	57157.5	65355.9	267444	125670	245907	81993.8	61631.1
M118T8_3	118.12	118.119	118.121	7.9675	7.84083	8.09917	22905.2	27020.6	33434	18959.1	21485.3	17430.7	26191.9	24353.8	31977.3	28051.7	26456.8	24297.6	25549.9	24835.9	27112	42457.5	21033.1	24285.3	23197.1	14574.4	36801.5	34367.9	44178.4	24996.5	69326.3	41586.2	17554.6	23283.5	19584.9
M118T2	118.12	118.119	118.121	2.21467	1.9485	2.408	22060.1	20170.4	22127.4	28990.1	17644.9	46822.1	25380.9	20358.9	80102.5	18557.9	24675.8	18836.9	22689.4	28072.9	29675.7	15952.9	31588	26785.4	35792.1	29827.2	34949.5	15518.1	58025.6	18821.7	16858.5	26501.4	44941.1	17730.9	17174.3
M118T30_1	118.12	118.119	118.121	30.133	29.899	30.3605	28031.5	80640.9	23139.6	23826	19517.5	58248.2	34320.6	21034.2	22434.6	28041.9	30768.8	37472.6	21780.7	34605.1	25035.1	34736.2	22476.1	89627.1	32483.9	22693.9	22086.2	28882.5	27903.8	33085.1	44866.6	33766.6	100160	38781.1	95795.6
M118T21	118.12	118.119	118.121	21.1507	20.8983	21.432	15936.2	62720.3	15872.9	46466.4	21432.8	22730.2	26583.8	26894.7	33888.3	47978.2	22035.1	26909	22217.2	33567.9	40112.6	21658.5	14175.5	25952.7	32162.6	20504.8	48133.4	17298.4	36012.6	15499.2	22341.4	47019	42078.8	50465.2	18577
M118T22_1	118.12	118.119	118.121	22.198	21.8495	22.5822	5213.58	22483.8	29475.8	31218.4	26201.9	35130.1	27611.1	24394.3	22377.5	23861.2	20349.4	28135.7	31376.3	55996.2	62950.4	37608.3	18680.8	24909.9	22986.1	26980.2	19225.8	52120.6	30363.3	19043.5	34201.8	27419.3	53270	24786.4	16945.5
M118T12_1	118.12	118.119	118.121	11.9678	11.7095	12.1545	24743.2	23210.7	32229.4	31755.7	14842.9	29821.5	23875	32463.9	81220.8	30244.9	32012.7	25642.1	16582.3	15675.2	53267.3	24843	41490	25500.8	29313.9	31327.1	16491.4	33231.9	25159.4	27133.1	40315.7	18360.1	26693.7	19493.9	38726.5
M118T27	118.12	118.119	118.121	26.749	26.249	27.249	17185.8	30694.3	22146.3	28589.8	20137.1	32486.1	24898.6	88709.7	32178.7	33362.7	41486.8	23297	17603.2	27230.9	23165.9	159204	24041.6	19885.9	25683.1	40527.6	21580.8	22131.4	33467.8	47609.5	135938	20739.8	55361	23458	21472.6
M118T33_2	118.12	118.12	118.121	32.6505	32.5332	32.7855	117315	33642.8	49085.5	60252.1	81299.3	114583	55792.1	41295.7	137536	51994.7	119056	75201.1	58202.2	70624.5	50280.2	85794.5	73021.8	65869.1	46755	63674.5	58887.2	42671.4	101635	54217.3	251691	136566	50438.2	43496.5	55124.3
M118T20_1	118.12	118.119	118.121	20.445	19.9595	20.8853	29469.6	98517.5	33613.6	18695.4	19175.6	24834.7	25697.9	43476.9	27854.6	23896.2	39897.8	28309.2	17740.9	17274.6	23391.3	43849.9	18612.4	27073.9	41644.6	25478	13496.2	27026.2	40166.1	27467.8	31765.1	36525.8	33790.2	29770.4	26160.3
M118T9_2	118.12	118.12	118.121	8.63117	8.4655	8.76917	18798.7	22395.1	16165.3	19939.9	61474.7	62382.6	29031.6	45059.8	25150.2	30970.1	25719.2	27447.1	23422.6	20128.5	31518.8	26459	37567	25669.2	21604.5	78887.7	50453.5	25193.7	34377.4	29666.5	106184	18169.8	32610.7	13770.5	21273.1
M118T4_2	118.12	118.119	118.121	4.03217	3.64433	4.38217	18824	33061.4	16067.8	17085.7	17221.9	18875.3	21832.4	21941.3	16965.1	19000.3	44902.6	14513.8	15245.8	17463.7	22253.4	18941.1	15980.8	37253	16032.6	42363	16353.8	17256.2	35507.7	16710.2	78715.8	31881.4	20596.4	17502.7	59081.7
M118T15_1	118.12	118.119	118.121	15.27	14.9405	15.5467	26141.2	21447.7	19183.6	27499.1	31072.3	49402.4	22411.3	35059	29075.2	26754.7	22882.1	24933.2	19476.1	27591.7	27107.9	18424.4	25247.7	16822.7	24104.7	28286.9	24706.8	22257.6	53577.2	26772.2	23727.9	26086.7	28446.7	18241.9	18821.6
M118T5_1	118.12	118.119	118.121	4.85783	4.59483	5.115	18751.5	21464.4	12185	54549.6	25705.9	19545.9	22161.5	16410.8	38621	25197.3	18863.7	22186.3	35751.1	28117.1	36311.4	16947.6	35433	17500.3	68891.6	16443.3	26593.7	56491.6	19895.8	21212.8	17042	29024	22618.6	124918	19886.2
M118T16_2	118.12	118.119	118.121	15.6705	15.5513	15.817	20502.3	24942.6	25275	55580.9	65681.6	37094.3	28196.2	21014.5	25197.5	35422.6	28567.4	28025.7	20986.7	35891.4	35609.3	18841.2	34125	28784.5	21387.7	27437.4	48621.1	14590.8	38875.9	21001.9	26304.9	20004	21800.9	37482.2	25343.3
M118T11	118.12	118.119	118.121	11.3278	10.948	11.6873	25806.1	23605.6	24953.4	24418.2	20559.4	126344	19468.4	88677.6	17958.4	24975.6	27334.6	30274.4	18912.7	17974.9	58213.2	22171.5	16673.4	21430.2	129786	27199.9	20848.7	16224.8	27233.6	26628.6	21542.9	32815.9	23589.3	20392.7	21069.5
M118T24	118.12	118.119	118.121	23.7585	23.6017	23.9992	29429.1	27192.7	19994.9	62342.6	41724.2	24619.5	29306.1	32262.5	22213.9	23569.5	22912.9	29535.1	21546.7	33601.5	38674	23373.4	30090.5	20560	44578.2	48491.6	30609	82283	17842.3	19283.5	22024.4	27598.5	71499	19537.5	63357.9
M118T29	118.12	118.119	118.121	28.8342	28.616	29.0675	20768.8	20814.5	25285	28553	25865.5	32605.7	28079.9	21751.9	24904.9	23252.2	23663.6	28734.8	45157.3	86192.7	48360.4	26580	15873.5	16043.7	59676.7	19594.9	38206.8	97205.7	24989.5	17069.5	47330.9	21663.7	31904.3	31347.2	34005.2
M118T26	118.12	118.119	118.121	25.9317	25.6325	26.233	17779.7	41906.4	36760.8	70591.6	54779.1	46794.2	25160.3	26861.1	35049.1	49175.4	30361.1	26990.4	37568.9	33448.3	40508.8	20786.4	22967.8	17228.4	22485	33868.1	51002.4	29350.6	23026	28783.7	28995.3	22377.9	26473.5	21981.8	18664.1
M118T3_1	118.12	118.119	118.121	3.33933	3.03283	3.6315	19311.1	36669	17044.4	31182.3	72307.2	29983.6	23535.2	17870.1	23332.9	21041.3	14678.1	22089.7	27988.2	18797.9	22533.8	20922	19610.4	26173.2	27591.1	20698.6	31579.3	16252.5	22529.6	17301.3	21621.8	31586.5	27235.3	35657.3	26028.7
M118T34_4	118.12	118.119	118.121	34.0122	33.7803	34.1922	21436.3	20260.8	35945.9	31927.5	23442.4	35973.9	21924.1	42346.9	40571.6	28163.3	22051.1	28910.7	20815.2	124315	31889.7	28923.1	21538.7	36095.2	38081.9	23477.2	22793.2	25162.8	23026.7	20697.8	26477.3	62661.4	26092.4	35476	36732.8
M118T12_2	118.12	118.119	118.121	12.3292	12.171	12.5007	21266.6	19499.6	31479.3	46856.9	18034.1	22107.7	22158.7	32267.1	59378.1	26925.9	40192.7	25005.1	19349.3	19189.8	22030.2	27417.2	16726.8	29562.7	21436.7	24429.9	31303.2	18135.4	31349.4	23709.9	24740.9	31281.1	21467.2	34973.8	19219.5
M118T19	118.12	118.119	118.121	18.777	18.4598	19.1277	20346.5	27655.2	118097	60882.5	15705.9	24348	27014.4	49803.4	20744.4	19251.3	89451.2	28478	18972.7	119924	25218.3	45183.1	25517.1	36014.9	29990.1	18386.4	24859.1	27707.5	66995.6	49293.8	17029.6	29402	22099.2	19764.1	28597.5
M118T8_2	118.12	118.119	118.121	8.27417	8.10667	8.43633	39307.4	21068.7	20514	19106.2	22089.4	41789	23903.7	31123.1	25039.5	74493.2	39294.2	24192.9	24556.9	24928	131997	21876.5	19111	79256.4	20267.4	25655.2	18888.5	29814.7	17582.1	20869	31467.7	71993.3	22579.4	23987.8	16688.6
M118T32	118.12	118.119	118.121	32.0829	31.583	32.5172	35636.9	92594.2	49584.7	38594.2	40693.8	60462.5	51846.1	115777	76181.9	31932	53203.9	57332.2	25691.8	43496.5	42987.5	41677.3	38285.5	38009.5	56389.4	30214.1	41158	45746.4	44504.7	41201.4	47703.5	49703.6	53784.2	55477.2	44812.4
M118T35_2	118.12	118.119	118.121	34.6032	34.2212	34.9178	24761.1	17751	65733.4	21430.6	29007.7	30647.8	24193.1	21979	27250.1	20814	21460.1	22356.2	16946.5	33577.2	23260.2	164491	19851.5	31830.3	17145	25703.3	15395.7	18394.3	25607.8	17025.8	20714.7	20567.8	30007.5	34294.6	70192.2
M118T10	118.12	118.119	118.121	10.2773	10.0032	10.5333	30082.5	30810.1	21066.5	17479.5	73080.8	22659.8	26507.6	27333	35771.9	56881.1	26182.1	28413.5	16724.9	21730.3	24301.7	27785.7	19457.8	23813.7	25791.3	28765.9	17809.9	26701.6	24151.8	66139.9	61132.2	28793.4	36840.3	33992.3	17887.8
M118T15_2	118.12	118.119	118.121	14.6322	14.3317	14.9182	84177.2	21565.6	19603.4	25683.5	22176.3	57762	21395.3	21412.6	22675.4	31503	38013.5	23622.5	17414.1	28034.5	22156.4	25136.6	26619.5	30793.9	21397.6	26191.6	28852.9	26950.9	23494	25532.3	33306.3	23874.6	25181.4	25678.7	20092.1
M118T28_1	118.12	118.119	118.121	28.482	28.349	28.6002	59725.1	42334.2	19337.2	22829	20512.1	48029.6	27538.3	22844.8	25221.6	25070.5	24039.4	26164	23669.9	19435.8	25140	58248.8	20796.9	18441.6	25963.8	20067.3	25963.8	49949.5	18761.3	20005.8	42528.2	15958.6	22109.6	35012.5	22488.9
M118T28_2	118.12	118.119	118.121	28.116	27.8657	28.333	17378.7	24601	27867.5	36696.8	67763.9	19780.6	26624.7	45333.2	22220	84947.2	27168.1	30199.6	23691.2	53595.2	44612.2	36785	23585.9	22532.9	41654	21774.3	20529.8	19955.2	29772.9	27862.7	28950.1	23998.3	21147.4	24949	29709
M118T30_2	118.12	118.12	118.121	29.615	29.283	29.883	22602	40629.9	24748.5	24480.1	22447.6	25037	30947.9	29043.7	38361.5	38399.7	56253.8	35736	16175.5	127682	22170.5	27315.7	48673.7	21983.1	26837.8	28681.1	22979.5	17076.6	21286.1	44695.5	38086.2	14744.2	70229.8	25844.5	105956
M118T20_2	118.12	118.119	118.121	19.5423	19.1338	19.9307	36860.2	37266.8	17552.1	27374.9	20424.4	40568.3	24322.5	21481.9	44628.9	23084.8	16134.6	32314.7	29636.2	19165.5	20117.7	41654.7	71248.4	26275.3	31714.8	45642.9	20201.8	22100.1	36256.9	20770	18989.4	19245.6	27396.1	26015.1	15922.6
M118T18	118.12	118.12	118.121	18.1036	17.7158	18.4518	22609.6	39546.4	25708.3	21352.4	21913.6	20374.1	25194.9	23906.2	27535	20379.3	22111.3	26099.6	31174.4	23527.6	19372.1	32890.2	34020.2	32653.1	31614.4	15874.3	47648.4	18754.2	101857	24969.7	25907.9	32859	28433.6	22971.5	19373.8
M118T9_1	118.12	118.119	118.121	8.94733	8.7825	9.11617	22494.3	20925.3	20054.4	39779.8	19259.1	17857.7	22818.2	35440.5	28668.9	19652.6	16747.5	25913.4	18252.6	28085.1	82173.7	36702.2	18734.9	24642.8	22417	32104.6	18036.6	87845.6	40998.4	17885.6	44955.1	33169.2	66535.2	20681	17836.6
M118T22_2	118.12	118.12	118.121	21.6645	21.4483	21.8322	21725.2	35547.1	20086.4	34654.9	108557	65592.9	31205.3	44254.4	30734.7	52538.7	23250.2	30633.8	22781.6	34211.7	23299.5	24270.2	27613.1	97338.7	22799.8	55567.5	25906.2	20408.7	21582	41770	31965.5	43690.9	100207	37035.3	32788.7
M118T6	118.12	118.119	118.121	6.34717	6.149	6.54667	36235.9	23045.7	23363	29966	45793.3	41298.7	23918.7	15065.1	21552.8	25466.1	54395.4	30315.2	17096.5	34877.6	28894.2	29860.9	19253.7	20695.3	16526.1	22088.5	22639.8	21395.6	81944.8	19689.4	28922.2	17385.5	31754	56683.5	18116.8
M118T16_1	118.12	118.119	118.121	16.4916	16.2283	16.756	21284.5	20293.2	43514.5	28675.6	22399.9	30399.8	26664.8	24134.9	21899.8	30192.3	30661.8	29355.1	37652.7	24905.8	22562.7	33916.3	27269.7	25660.7	39951.9	23616.9	52456.3	19768.5	23967.4	23455.9	41388.8	73403.7	23294.9	31053.2	26067.7
M118T4_3	118.12	118.119	118.121	4.48883	4.3965	4.57867	28500.5	32885.3	25829.2	29434.6	23435.7	24652.1	34295.9	39285	27891	22955	21758.6	32179.4	31060.7	37363.6	65010.6	41983	48530.6	20641.8	24177.2	18833.2	20008.1	17027	27220.1	19763.6	28318.5	16985	27349.6	32409.1	40453
M118T17_2	118.12	118.119	118.121	16.9608	16.765	17.1665	43517.1	20444.3	33642.4	21754.2	55100.1	31793.2	30683.9	27642.7	85080.6	23922.4	27039.7	33092.8	40388.7	30420	40262.2	37811.3	19611	43783.2	45687.2	24229	15146.1	17801.6	26701.3	77945.2	32329	28494.8	36218.3	21085.9	13283.1
M118T5_2	118.12	118.119	118.121	5.36933	5.12833	5.66733	24385.8	44216.6	22939	33441.7	43309.8	30082.3	23718.2	33938.7	21855.3	30047.3	19152.2	24503.1	16316	16834.5	18988	24345.5	13078.9	21383.1	20238.9	26054.6	27125.9	20799.3	63170.7	23057.7	30448.6	13649.1	32541.4	25159.7	24950.9
M118T17_1	118.12	118.119	118.121	17.4012	17.1822	17.7028	53694.1	30419.3	15777.5	18349.4	51647.6	30003.8	20669	24858.1	27141.7	36130.7	28475.3	21244.4	20877.6	30109.8	21187.1	23097.5	19469.4	25494.3	65362.2	47801.7	18582.4	29973	18251.3	19695.7	135807	17500.3	20458	19454.1	16289.5
M118T3_2	118.12	118.119	118.121	2.88467	2.76933	3.02	26398.1	36799.5	23183.6	26716.9	29816.7	26359.4	25548.6	18173.1	25008.4	29755.1	21183	26106.8	49882.5	20289.3	21652.7	21794.3	21329.8	14931.9	18505.8	36247.5	21016.3	12466	26063.1	17051.3	19297.4	53147.4	15694.1	45946.7	63446.1
M119T35	118.94	118.939	118.941	34.6443	34.3782	34.8868	5822.04	17077.3	5280.23	5699.41	6847.33	7188.79	6609.66	4504.09	12432.6	6147.02	6246.36	5311.71	6458.86	5723.73	3075.48	5946.03	6131.87	5822.97	5061.06	6153.86	7870.99	9907.15	5896.53	7093.03	6822.15	5536.86	6169.22	4477.75	6312.46
M119T34	118.941	118.939	118.941	33.9376	33.7057	34.3485	10458.1	3298.31	22210.4	10058.5	12054	9813.37	12768.8	9474.99	9346.7	8280.77	33060.9	8663.77	9935.9	9753.65	19681	10620.6	11116.8	10003	7406.33	8160.99	21266.6	14509.8	9161.61	10528.5	5134.73	8479.71	4447.17	7520.63	23446.2
M119T4	119.033	119.032	119.034	4.33167	4.31283	4.34833	4624.91	2310.52	5210.64	2470.04	5795.91	7793.28	9303.91	4376.84	3195.47	5505.49	8156.79	3084.2	2884.61	4318.2	4933.41	6465.83	6077.69	3006.13	1332.16	4118.87	4771.89	5230.03	5037.68	3990.7	5545.88	2641.6	2525.51	3546.49	9706.78
M119T22	119.083	119.082	119.083	21.582	21.565	21.6153	27356.3	26584.5	15744.8	29104.8	19874.1	26555.4	24751.8	27102.7	16509.8	14356.7	19504	31345.8	23466.8	16458.1	19408.9	17943.3	22062.6	18870.1	23415.2	20347.9	20600.4	19179.8	24418.7	16382.4	19269.9	19854	19157.1	46431.2	28909.9
M119T12	119.083	119.082	119.084	12.3096	12.243	12.366	4190.21	2917.43	3522.12	3127.9	3196.14	2582.71	3418.02	2132.17	3320.53	3737.13	6564.14	4071.67	5754.48	5398.7	2660.82	3141.8	1771.78	2969.76	2142.14	1691.81	4492.73	1502.07	2519.12	4245.7	4483.11	3313.77	3098.99	1297.59	4270.01
M120T4	120.042	120.041	120.043	4.28083	3.87833	4.54617	29841.5	20638	32356.1	51869.7	16102.9	101762	116822	42743.9	86445.8	78564.4	34482.1	68949	54995.8	63833.7	21114.9	22006.2	73010.5	12587.3	17203.7	94055.7	80412.2	199831	92414.6	78965	42995.8	41444.6	32902.3	37915.8	37622.4
M120T2_2	120.078	120.077	120.079	1.6235	1.598	1.69883	14757.5	8347.44	20415.8	38260.8	16133.2	51781.1	79924.9	19989.7	31203.3	19588	40319.8	3.20517e+06	13397.8	15224.6	32360.8	44692.2	31279.3	16602.3	63752.2	51952.7	13468.6	26164.9	16220	23440.8	15115.1	13974.3	15739.9	35469.7	33182.8
M120T5	120.078	120.078	120.079	5.14167	5.12317	5.16333	12486	20325.3	24261.9	11900.5	14897.6	25650.7	21473.2	15880.2	18783.3	13456.2	24107.6	10187.8	10099.9	9027.5	21003.1	17968	12989.6	14058.4	8490.07	15162.1	15893	20268	19313.5	13839	6739.03	9613.04	6897.94	10065.3	21149.1
M120T2_1	120.079	120.078	120.079	2.08483	1.81517	2.13183	3.50752e+06	3.26681e+06	2.31112e+06	1.21209e+06	7.23269e+06	5.53131e+06	4.9158e+06	4.57843e+06	1.39871e+06	2.14144e+06	7.36766e+06	31050.9	2.60886e+06	1.77293e+06	2.70224e+06	7.27136e+06	7.40077e+06	2.92738e+06	4.74368e+06	1.92543e+06	1.86597e+06	3.66588e+06	2.46661e+06	3.42543e+06	3.31933e+06	2.40442e+06	2.76726e+06	1.63106e+06	5.35696e+06
M120T2_3	120.123	120.123	120.123	2.099	2.015	2.13183	92332.2	113537	49548.1	33210.5	123938	132853	123748	61797.6	29844.8	47984.6	238098	28733	77589.9	63661.3	70865.9	205626	135163	72144.2	120670	42709.3	29472.7	56493.3	50638.1	66031.4	84777.5	67020.4	38906.4	36614.4	122296
M121T7	121.062	121.061	121.063	7.38633	7.3645	7.41	5528.43	2647.57	4259.71	3359.91	4618.81	27876.2	26283.2	3752.09	2041.05	16447.5	2535.57	2853.16	1446.32	1301.44	1669.99	2123.84	15301.7	1317.41	1418.27	5562.71	2839.12	16576	11403.8	7116.64	5200.39	2117.58	1411.32	2272.69	2336.91
M121T2	121.082	121.081	121.082	2.098	1.999	2.4245	332631	274643	199518	160832	626983	487148	258709	387141	123933	188294	710972	2934.97	334336	245758	245132	638404	398881	278820	422917	151542	120391	188494	220790	297516	285167	289814	245737	167359	464988
M122T34	121.964	121.964	121.965	33.633	33.3305	33.6503	54129	27797.8	33546.9	38095	34437.3	39429.5	36000.7	36756.1	34651	16396.5	33029.4	32982.8	43250	24462.5	26413.9	34964.2	33129.5	28918.8	34507.7	35560.3	29390.7	33953.6	29142.6	43110.7	29296.6	32235.4	36081.1	36608.4	32156.3
M122T2_1	122.055	122.054	122.056	2.44367	2.19383	2.52967	256725	87073.6	259846	221011	77898.1	61475.6	111395	152671	72224.9	75503.6	87897.2	160108	192498	126867	101458	89032.7	70557.8	58108.7	75281.7	55411.3	196160	144093	78731.6	82029.3	37695.6	122317	80639.4	84879.7	125732
M122T2_2	122.085	122.083	122.086	2.08367	1.99883	2.19367	13530.1	10096.4	8150.66	5024.44	16191	16333.3	10056.7	10142	5490.2	8669.07	12731.9	99917.2	9946.58	6863.19	9638.79	14296.5	15386.5	9333.22	7946.45	7034.57	4249.99	12069.1	11174.5	4851.66	7749.75	10900.7	6579.65	8256.24	13297
M123T34	122.962	122.96	122.962	33.6908	33.6738	34.1018	50893.8	44775.9	45871.3	36719.7	45138.5	39707.2	38964.6	43780.1	63378.7	37166.1	34618.8	51357.9	47743.8	23889.2	49364.5	47223.2	41806.8	48325.6	40083.5	35354.7	38912.4	65248.7	45381.8	48948.7	55763	38121.1	52270.8	64168.1	48085.4
M123T9	123.042	123.041	123.042	8.54808	8.52533	8.5735	31552	38941.5	38715.2	17053.7	12590.4	17783.9	14978.5	40668.8	21240.1	14355.8	16965.7	35773.6	41223.1	25982.7	13392.5	13988.7	13339	23149.3	22744.5	17038.3	27362.6	21768.8	32643	44033.4	11475.5	21308.1	11964.6	15068.4	19982.9
M123T32	123.114	123.113	123.115	31.849	31.8318	31.8823	4164.19	4584.06	4973.17	4110.99	3701.5	3539.29	3766.87	4117.15	3014.03	2574.78	2689.25	3270.29	3736.85	2493.16	2919.02	3371.5	4972.5	3135.16	3940.19	3256.57	3712.12	3452.28	3794.26	2791.39	3565.5	3431.26	3575.09	3362.93	4631.7
M124T34	123.962	123.962	123.963	33.6335	33.6228	33.6508	16097.4	19168	26368.4	14875.6	15224.2	15487.9	17511.6	15845.8	16936	13156.3	15197.5	17480.5	16705.9	12647.8	20560.7	13714.2	15561.1	14386.9	17078.9	13119.2	15055.8	12936	27138.9	14661.8	12203.4	16702.4	20830.4	16118.2	14121.7
M124T33	124.084	124.084	124.085	33.493	33.1028	33.6177	637237	877586	716170	168476	1.5014e+06	194120	1.58511e+06	1.72774e+06	1.42779e+06	174887	152891	1.56049e+06	1.55357e+06	1.3054e+06	620543	1.37902e+06	681088	591655	1.41735e+06	1.54864e+06	552193	707941	1.12337e+06	508668	725228	1.67954e+06	1.461e+06	1.53437e+06	228221
M125T34	124.962	124.954	124.963	33.683	33.6598	34.0238	12034	9271.28	9627.28	9056.02	10416.7	6877.54	7195.92	8850.25	7119.99	6008.74	2370.53	8062.41	7514.95	6475.1	12552.5	10289.8	6815.1	5917.46	7276.65	9137.28	8415.73	11304.4	5521.49	10053.1	7575.59	9731.48	9808.72	9708.5	9762.22
M126T34_1	125.962	125.961	125.963	33.724	33.7053	33.7867	18674.7	12499.4	20241	4351.46	7696.83	8927.32	13596.9	16175.8	17183.8	11176.8	17802.3	7879.17	16307.2	14559	14860	15140.5	18037.2	21184.4	21062.1	21638.8	11546.9	19040.7	11295.5	11730.7	21011.5	20591	13102.8	12765.8	15835.6
M126T34_2	125.983	125.983	125.984	33.6741	33.6573	33.7647	38143.5	35943	36390.7	43117.3	9647.62	39633.5	39480.3	38517.7	35223.5	92703.3	37727.3	20233.5	40088.5	40234.7	45007.2	39787	36216.5	41481.6	39022.6	36330.1	37947.6	8508.77	39298.3	36193.8	38600.6	33222.8	34084.1	38442.2	46818.9
M127T34	126.969	126.969	126.97	33.699	33.688	34.1562	31227.9	30994.5	34314.4	28685	35822.5	31041.2	33059	34056	41470.5	27925.3	34493.6	35698.5	32036.5	23697.7	35108	32995.1	31800.2	34023.8	34194.9	36676.2	36897.1	34390.1	25462.5	32836.8	34062.5	39327.7	40579.6	40030	36638.8
M127T4	127.047	127.037	127.048	4.31267	4.198	4.36433	6839.56	6309.99	12115.5	2109.56	9455.74	8699.71	4314.01	5201.61	1854.68	3642.93	22923.3	7085.21	8060.98	6589.55	8629.32	14974.1	17038.4	11229.1	7407.94	1879.44	1764.07	4059.2	4020.09	4227.32	22357.2	3968.2	1939.4	2645.74	17448.2
M127T7	127.048	127.047	127.048	7.07192	7.05433	7.11017	99545.9	112712	83504.7	62920.8	104833	122820	153558	111833	52548.5	117718	146740	56678.4	70157.8	94390.3	117300	120123	128811	75412.7	60838.4	80961	78179.2	96475.3	86924.3	66222.5	99339.3	48966.6	62019.9	53961.5	157621
M127T15	127.109	127.108	127.11	15.482	15.221	15.5097	5890.85	7562.14	9664.71	5161.5	3825.44	4737.15	5229.76	957.625	6413.1	6365.38	7373.7	8787.97	8246.9	7663.22	7542.48	3614.66	2646.13	7165.07	3290.46	4301.3	6715.23	6749.13	6061.85	7166.46	20760.4	5479.37	4986.05	4801.59	6357.75
M127T16	127.109	127.108	127.11	16.066	16.0007	16.3097	25943.8	32564.9	45326.5	22864.1	14347.1	19976.6	21741.1	51169.9	36265.1	22861.5	35884.9	33616.9	44624.2	40282.3	35483.8	20451.6	13037.6	43187.2	15292.7	17439	29525.4	22024.6	23426	26949.1	127218	21682.8	22172.4	19759	35678.4
M128T34	127.971	127.969	127.972	33.699	33.6892	33.7533	6472.95	6999.38	2285.39	5810.03	6939.64	5591.87	5985.03	3321.49	5254.35	4030.55	5505.95	4426.69	6448.25	4051.79	5240.68	6340.89	6608.24	3259.95	5392.55	4283.03	6531.7	5967.14	6442.91	5709.94	5891.16	6367.96	5281.57	4789.25	5109.98
M128T7	128.051	128.05	128.052	7.07167	7.04733	7.11017	8193.08	6866.32	4809.06	4896.49	6573.39	7225.21	8130.77	6591.39	3399.14	7399.22	7540.04	3384.24	4838.21	4541.49	6514.81	5904.04	8046.42	3571.22	3194.41	4148.3	5999.78	7627.64	6019.14	3478.36	6899.48	3855.72	3665.3	2718.41	7435.56
M128T16	128.112	128.111	128.113	16.066	16.0007	16.083	2061.08	4048.3	2793.62	2453.35	1450.03	2799.81	2175.55	4237.05	1770.83	1745.05	3522.19	2338.13	4016.04	4071.1	4368.18	2075.36	1835.34	3380.61	972.056	2024.52	3431.15	1879.39	1514.59	2594.09	11195.7	2528.9	2195.38	1153.69	3313.23
M130T6	130.048	130.047	130.048	5.67508	5.17883	5.70117	11226.6	11787.7	8724.46	4772.84	13607.4	11975	24137.9	11824.7	8331.49	2650.31	16409.6	12578.2	13281.3	9441.35	24006.9	21768.1	30542.8	14644.9	28364.3	9753.6	11798.6	4751.18	6653.96	13089.5	13023.1	11947	9285.35	8352.39	17057.9
M130T4	130.062	130.059	130.062	3.966	3.882	4.016	11610.8	8465.93	7988.03	4416.63	11380.1	10327.2	8677.01	8176.4	4295.17	5874.03	11127.8	6484.71	9609.41	5888.56	7881.9	4372.1	9615.82	7051.18	7539.11	6288.03	4220.45	5422.21	7552.64	4273.18	9360.33	8055.36	3902.08	3911.72	10222.2
M130T5	130.156	130.156	130.157	5.432	5.413	5.44817	11336.2	10492.6	15083.1	11063.5	8419.94	9053.67	7552.7	10937	10504.5	5329.23	8985.88	14132.7	9832.65	10089.5	10773.8	8174.12	10290.6	11743.1	12452.6	14959.3	13988.7	9244.09	8889.74	10660.1	10454.6	12847.4	12424.1	10414.2	5507.37
M131T34_2	130.964	130.963	130.965	34.4472	34.0925	34.917	6573.1	6155.84	5575.17	6407.01	6260.94	11502.3	13799.5	5939.65	7952.19	7838.72	5163.19	5684.32	5683.47	14250.2	12869.7	5821.26	5887.86	11381.5	6434.67	6423.35	20766.7	5889.58	8957.88	7770.55	5168.28	9632.01	11698.7	5036.18	7461.08
M131T34_1	130.964	130.963	130.965	33.8328	33.753	34.0783	56851.5	110674	100383	44005.6	83864.7	103537	70550.5	71129	57466.4	60536.5	57401.7	59242.6	102075	99603.4	107979	122764	82063.8	53012.1	49725.2	73828.5	64955.1	51615.8	70189.8	105889	110134	92304	101711	115869	113323
M131T10	130.999	130.998	131.001	10.1377	10.1152	10.1657	4424.7	4694.09	6917.8	4223.57	1213.41	3109.34	2926.33	5283.95	3207.24	1494.84	3329.2	4600.33	5688.44	2730.95	4371.74	2724.78	1327.41	5717.91	3241.34	4329.5	4177.45	3266.39	4841.42	3357.99	6203.38	3549.45	3905.49	3500.4	2645.6
M131T15	130.999	130.998	131	15.4853	15.4175	15.5087	5531.82	6997.05	7278.03	4853.41	2705.35	3431.06	3936.57	9355.43	4235.92	3779.59	6048.06	5124.81	5579.44	4150.16	5058.21	3019.98	3687	7017.74	3551.78	3428.26	5385.98	3524.92	4384.67	5327.34	12469.6	3641.36	4046.17	2806.75	6166.11
M131T16	130.999	130.998	131	16.066	16.0007	16.0832	19613	22738.6	28891.3	19324.7	11056.6	16973.3	15018.2	28285.4	18909.5	14148.6	20937.6	19869.3	25276.6	20701	23219.6	13471.9	10145.7	24966.9	13132.9	13236.7	23441.6	14760.6	17539.8	16385.9	43391.2	16619.5	15376.8	10669.9	25625.4
M131T11	130.999	130.998	131	10.849	10.832	10.866	24569.9	24874.1	30012	21517.8	13052.1	13531	18139.5	28225.7	22535.1	11336.9	17869.5	20278.7	26696.4	17063.3	19480.4	14206.2	15878.1	22056.2	18349.4	20166.7	21404.9	18956.1	23764.3	20800.3	25296.1	23609.9	22785	15804	19548.9
M131T2	131.047	131.045	131.047	2.085	1.99883	2.40733	215715	180703	203181	73685	396132	169039	258451	250056	80394.5	186515	425119	2477.14	206900	111006	176907	223952	292417	266572	157832	148170	65908.9	135498	219348	132153	257333	102012	97327.4	102703	187295
M132T34_1	131.927	131.926	131.928	33.7375	33.706	33.8992	23168.5	21065.5	22789.1	21483.7	20219.6	24389	23312.5	24216.1	28442.9	20072.1	23940.8	29125	23804.1	14039.1	23498.9	22553.4	21518.2	24799.6	22559.4	22571.5	21800.8	23582.7	18588.7	22958.6	25185.7	24981.1	25099.7	24354.4	28761.7
M132T34_2	131.971	131.969	131.972	33.7048	33.6757	33.8698	4594.57	3087.28	4692.63	5206.6	3790.28	3273.94	4753.26	3342.21	4167.28	3107.34	3181.33	2587.83	5207.51	1798.9	5252.4	3539.33	2746.6	2760.98	1219.11	4672.02	3712.43	4069.23	2972.66	3780.16	4625.82	2631.76	3522.23	4742.71	3239.68
M132T4_1	132.063	132.062	132.064	4.16475	4.06433	4.18183	21111.2	29391.7	19044.4	11957.6	7394.09	10075	16708.8	25980.9	15342	11941.5	17627	13727.2	14854.3	14968.6	21403.9	13464.2	11167.8	18025.4	16586.1	23099.4	27137.6	16114.2	17425.4	20304.7	9264.84	12868.1	17681.3	14664.9	8116.66
M132T4_2	132.078	132.077	132.079	3.982	3.89483	3.999	39264.9	29187.3	27358.5	13070.5	50808.3	42804.3	35910.2	34482.3	18887.1	25632.3	58877.4	20842.9	25595.4	23093.2	31511.7	58084.9	61335.2	41493.8	27480	20216.5	9746.68	27375.1	23393.1	22927.2	29654.8	24189.5	14193.3	17220.6	27626.5
M132T2	132.098	132.098	132.1	1.63175	1.22867	2.0075	34986.3	33396.2	30690.2	11147.7	25677.2	23936	22857.6	28359.6	16634.3	16538.1	32573.2	3303.79	20506.7	17335.4	31660.5	31325.4	34750.7	29742.7	23054.2	17455.4	13363.9	12922.5	19494	20961.3	25431.4	17949.8	18954.4	14674.6	20320.2
M134T34	133.925	133.924	133.926	33.7317	33.6898	33.7653	10192	8362.41	7727.44	5867.26	9193.35	8013.95	8570.25	9183.36	6923.14	6538.14	8836.76	10627.8	9985.35	4007.83	9590.94	9264.34	9369.35	8100.51	8861.03	7299.85	9335.65	10413.3	11413.9	9772.17	8589.65	8901.92	11382.6	9289.69	9173.67
M134T2	134.03	134.029	134.031	2.00217	1.87733	2.03433	7941.83	5585.19	5751.28	5089.48	6929.15	13666.6	8735.8	11412.9	5486.49	9351.18	6144.98	1183.53	10287.8	10676.3	6945.74	5266.95	9422.76	8807.77	3942.27	11169.6	6350.27	7466.82	9589	4513.12	5989.74	5753.71	5808.92	5325.62	5280.25
M135T5	135.028	135.027	135.029	4.69283	4.6655	4.71517	7991.48	7878.56	5984.52	4641.82	10048.3	8899.24	10656.7	11836	3323.91	8464.7	12949	4474.24	4092.12	5565.43	8455.28	9033.34	10196.7	6018.02	4009.22	5555.65	3245.44	9042.98	6728.15	1738.96	9523.92	3503.09	3638.76	3264	13760.3
M135T7	135.041	135.04	135.042	7.08467	7.05433	7.12417	3960.91	3770.91	3366.42	2985.74	1625.79	2842.47	2112.55	4078.88	3027.62	2377.89	4994.33	4195.28	5292.51	5066.41	4647.07	1923.26	2551.06	3193.09	3448.34	2278.76	3756.89	3576.13	2330.17	2941.2	8439.08	2618.76	2533.57	2301.46	4071.22
M135T13	135.077	135.076	135.078	13.2988	13.2228	13.366	3644.94	3732.37	4162.5	2365.83	2406.05	3153.21	4065.16	5229.31	3239.83	4097.24	3511.35	1793.18	4747.77	3090.16	4609.08	799.461	2864.71	3888.57	2973.06	1799.68	3648.14	3781.71	2461.47	3610.54	7011.23	3105.13	3015.9	4234.21	4499.82
M135T22	135.078	135.077	135.078	21.582	21.565	21.5992	8792.48	8734.2	7171.96	7479.77	5731.9	8065.01	9119.96	6898.47	4150.51	5916.29	5996.22	10119.5	6779.03	3448.63	4975.68	4799.71	5958.44	4517.93	7168.83	8487.26	6101.22	4363.03	6806.2	5634.14	5843.17	4909.3	5529.76	13942.6	8758.42
M135T10	135.078	135.077	135.078	9.91983	9.89233	9.94417	4417.2	4435.68	4342.97	4991.93	5551.61	4111.09	7006.3	3770.69	4227.49	2859.29	5765.9	9988.14	5701.94	4710.14	4053.47	4910.15	5269.43	5247.66	5201.82	3801.59	3969.92	3208.89	4790.96	3204.78	5072.29	3031.51	4612.08	4742.52	7886.96
M136T34_2	135.943	135.942	135.944	34.4283	34.0338	34.918	8262.89	4116.12	4288.52	3709.78	10642	4237.37	5342.46	7351.72	3170.68	4020.44	3491.95	18452.7	6314.29	4516.7	4115.39	5053.03	4135.92	6311.33	12771.7	3538.33	3679.26	13014.9	5071.16	3962.55	8181.78	4253.51	5473.52	6595.8	3455.69
M136T34_1	135.943	135.942	135.944	33.8316	33.7312	33.9957	43304.8	23685.7	19289	22553.5	26689.1	30603.7	43651.6	10353.3	17037.5	20329.2	39341.3	51542.5	10203.4	23879.2	20187.1	49801.2	18883.6	13132	43068.9	23238.5	22418.1	45236.5	19525.9	18454.1	20470.8	15888.8	16641.5	19050.8	20021.4
M136T4	136.059	136.058	136.064	4.33	4.08267	4.346	148468	122142	130506	98802.5	198460	236784	266929	185448	92835.5	219627	226219	85146.8	103030	157095	166918	172475	205116	91405.3	48630.1	129017	132254	188736	171020	132101	171928	59897.7	68945.3	68740.8	303512
M136T5	136.07	136.061	136.072	4.5945	4.56017	4.82633	4481.3	8157.41	7820.77	10414.4	3526.03	6861.63	11799.2	16141.8	9269.92	7040.76	12780.4	9315.38	8477.14	7550.85	5600.72	7595.2	10950.7	8422.36	16114.2	13814	13768.9	8920.36	9807.49	11400.8	10231.3	9155.02	11309.9	11439.7	9802.32
M137T4_1	137.021	137.02	137.021	4.1805	3.982	4.52817	681438	413727	482965	305449	541333	776168	828857	456786	786111	378576	834789	547179	461261	504967	431883	407718	439720	532540	414790	631053	374046	712487	717273	630438	466089	378558	636303	394301	433828
M137T3	137.043	137.042	137.044	3.04058	2.79267	3.10883	59810.2	55276.5	64683.5	38117.7	65553.8	42462.7	45769.4	116842	46375.9	55523.6	92341.3	51193.6	66534.4	34222.8	65825.4	27885.8	62845.5	57145	41623.9	31988.7	13678	23388.4	35120.6	32940.5	49466.4	33714.4	40039.2	27434.4	23635.9
M137T5	137.043	137.042	137.044	4.84225	4.82683	4.86083	91629.3	126479	84989.9	28137	85644.4	42803.4	35372.5	76504.8	25877.9	42669.5	142482	53203.1	73037.2	60125.1	98329.9	123962	117331	96204.3	84921.2	41711.5	30651.4	29876.9	30266	27608.6	70618.1	68921.8	70536.5	54880	47785.4
M137T4_2	137.062	137.059	137.069	4.329	4.04883	4.43117	11925.1	8616.69	7270.88	7739.99	13942.9	17918.3	18195.8	14042.8	7813.95	13349.4	15714.8	5742.43	5567.16	12282.8	12888.3	12616.7	14557.3	6333.1	5189.38	9596.84	9742.68	13887.5	8298.93	9157.06	8134.72	4055.57	6561.58	6352.76	22699.8
M138T34	137.962	137.961	137.962	33.683	33.6718	33.8843	24668.8	29935.8	27525.4	25069	22586.8	24990.5	26510.6	23049.2	24016.1	81035.1	24660.4	26867.4	27731.1	15875.8	21896.8	23176.4	25074.7	24209.2	22614.6	28764.6	30952.3	31153.9	21549.7	22480.7	23537.7	26545.5	22105.4	20926.1	23445.1
M138T4	138.024	138.024	138.025	4.14283	3.93217	4.39533	30475.8	63917	35297.7	22591.7	71194.1	31028.7	61736.1	60290	30342.3	27339	43378.9	62861.6	38817.1	30869.3	52274.5	33355.9	39916.5	36564.4	28985	27504	14477.6	53547.5	35908.1	27476.8	60172.4	49814.6	25403.9	33719.2	34682.7
M138T2_2	138.052	138.051	138.053	2.44	2.31217	2.6455	29738.8	62326.3	42951	22884.4	22703.7	34472.5	41586.4	36628.4	33899.2	30907.3	13956.6	5743.31	23155	14644.5	28823.8	15323.6	15853.2	24049.5	28817.5	55095.4	36839.2	43505.3	56962.9	54071.8	13961.9	20494	22320.5	35427.3	18152.1
M138T5	138.052	138.047	138.053	4.674	4.64233	4.87683	7458.64	16158.8	10840.9	4045.44	9614.6	9955.95	11581.4	4907.22	6840.41	8509.49	6259.32	44616.8	37010.7	40064.3	19430.8	3706.91	22536.6	6296.18	4843.66	6301.01	3938.59	14826.9	14553.8	11888.2	17653.4	6347.6	8508.11	9107.01	2519.64
M138T2_1	138.052	138.051	138.053	2.18	2.10033	2.25917	20487.4	41052	22149.4	24804.2	25074.1	23033.3	45260.8	29263.1	33572.5	13054.4	8903.46	20083.1	21863.6	13944.8	38454.5	17926.9	31405	20574.5	16130.6	36882.7	17458.9	32829.1	42574.7	45896.7	17348.5	26361.1	19561.2	17355	23805.8
M140T34_1	139.961	139.96	139.961	33.69	33.6738	33.8977	32106.5	37403.2	32227.1	30350.8	29882.7	29505.9	26876	32458	41400	26048	29021.6	38637.8	31096.8	18987	30893.5	35652.4	32179.9	33262	28343.8	25701.6	30270.7	40612.3	36913.4	32816.7	37804.8	27401	42120	43001.7	36097.8
M140T34_2	139.984	139.983	139.984	33.6733	33.6593	33.688	12795	32583.4	10186.9	11243.6	10689.3	12444.3	13337	29294.7	11651.4	13345.5	10232.8	11823	26526.2	6787.47	10920	11077.1	26274.6	11041.8	23597.7	22326.2	20408.3	31330.8	12502.9	27319.2	33021.3	10034.3	29978	32465.3	14357
M141T34_1	140.96	140.959	140.961	33.6734	33.659	33.6997	21809.1	23485.6	21715.9	20014.1	20522.5	19289.9	21872.9	23193.2	28538.4	18578.9	21642.2	27539.1	22922.2	17053.3	22807.8	23141.1	18140.8	18641.3	20176.7	18222.4	21213.1	25251.2	20666.1	17999.9	23079.3	17739	23513.1	25746.1	20210.8
M141T34_2	140.993	140.988	140.993	33.6733	33.6567	34.0278	12966	21860.7	21715.9	13200.3	1432.6	12855.2	13173.7	23806.9	13893.7	12745.9	8146.08	13248.7	23321.5	17222.4	11266.6	12275.1	11041.2	10805	13640.9	11764.9	9441.91	12606.6	20666.1	11540.2	11919.9	11858.9	13888	11397.5	21715.5
M141T3	141.049	141.048	141.05	3.31667	3.24117	3.348	8186.3	10689.1	8559.82	2214.15	5552.83	9641.8	11642.1	5468.54	3427.93	5498.34	2187.8	2053.71	2648.25	2559.62	2891.29	2699.7	4518.77	2660.84	2663.99	6584.97	3891.95	6908.04	8077.99	5552.01	3316.08	3964.42	3231.98	3108.96	2463.19
M142T34_1	141.956	141.955	141.957	34.2094	33.888	34.4687	26918.4	53531.7	35751.8	28586.7	28971.6	30483.1	26862.4	20710.9	22902	20191.7	40611.8	212201	28446.1	25990.1	27117.3	23840.2	25271.7	30466	157158	23068.8	30238.2	39083.8	23012.6	34876.9	24399.4	25087.8	30340.9	37950.7	176435
M142T34_2	141.956	141.955	141.957	33.6898	33.6738	33.733	476937	508143	468041	460194	464331	469767	460032	487792	597631	403044	457589	586531	471296	257971	520866	572472	468323	503929	436772	446143	446423	716377	464230	493648	589666	455796	625440	668897	485381
M142T35	141.956	141.955	141.957	34.6538	34.5018	34.917	14172.4	29750.1	9333.3	14101.8	12412.1	17754.5	175363	18328.3	29570	48203.1	11040.6	16771.8	33506.3	9262.43	16597.4	18094.4	14316.5	16870.7	21313.9	14725.7	13768.5	17019.7	15928.2	10118.6	17980.5	14704.3	26164.2	13470.5	13661.9
M142T4	142.062	142.061	142.063	3.96617	3.915	4.01667	10510.9	9569.18	5872.47	2384.02	10450	9388.69	7777.39	7301.74	5291.83	5233.71	11661.4	5821.08	6212.05	4585.66	8926.29	8268.61	15857.2	9866.54	6546.67	2699.97	2997.97	5497.43	7050.94	5754.4	7657.85	5738.69	2745.78	4194.28	8975.1
M143T34	142.959	142.958	142.963	33.6908	33.6757	33.9327	31076.8	29788.6	32029.5	29886.9	30389.5	29604.2	29614.4	31884.1	33885.7	24997.7	28150.9	31783.1	28775.4	14019.7	28617.6	32261.2	28799.9	39019.5	28223	27265.3	29171.9	45716.1	27324.4	25375.2	37233.6	26851.3	38616.8	35837.7	26247.2
M143T4	143.07	143.069	143.07	3.982	3.899	4.015	11848.9	21175.9	17076.5	8639.92	25906.2	22101.7	16617.4	21003.3	10000.3	9109.25	29356.8	13131.2	11730.5	9764.81	21870.9	30364.9	33813.8	11830.7	15259.8	11723.9	7493.54	11182.6	9621.8	13108.2	19590.8	15225.3	10870.1	10729.1	21383.2
M144T34	143.957	143.955	143.957	33.6728	33.6562	33.6838	49703	50624.5	48014.2	52361.8	51869.4	48967.1	50353.2	48624.5	52558	40100.5	49073.8	56493.5	51721.5	38115.1	47535.5	51813.7	47371.6	51069.1	49341.3	51514	51641.9	55998.5	52837.7	47840.1	53277.4	48134	53967.8	54064.4	49464.1
M144T2_2	144.063	144.062	144.063	2.178	2.09917	2.22883	15381	11833.9	8672.57	6753.98	8734.5	17577.1	7505.57	15227.3	17275.6	10411.1	5177.48	6651.95	6174.32	5221.79	6104.81	4471.09	7197.94	7139.05	8600.27	18931.1	10156.7	14443.2	19025.2	12555.5	6523.1	5434.87	6749.51	7305.3	6403.19
M144T2_1	144.063	144.062	144.063	2.4395	2.29633	2.47233	18064.1	27768.5	13198.1	5492.65	11826.7	11528.2	12955.1	12350.5	10949.5	7524.39	6345.16	2161.07	8704.92	5699.85	7464.71	7784.82	7935.25	8014.71	9602.77	22344.3	18873.5	16490.5	14824.8	18310.8	4699.59	11445.7	9967.99	7695.14	9395.36
M144T4	144.078	144.077	144.079	3.982	3.898	4.015	45753.8	46326.2	35101.3	14342.5	41967.2	46091.6	43654	41410.5	14532.6	20312.5	61118.1	29205.6	23224.2	28012.5	36615	59746.6	69079.9	38973.3	41230.7	23582.6	16923.6	21946.2	26557.5	23104.3	42904.8	25160.5	18062.3	17305.5	44285.6
M145T34	144.98	144.978	144.98	33.6333	33.6228	33.6503	42768	35131	36763.8	34773.5	30479.1	30046.4	30188.4	34114.5	29816.9	20100.5	27178.2	33348.7	41947.4	17149.3	32331.4	40512.5	39999.4	41592	30239.1	31718.7	30738.1	28023.1	33883.3	32234.8	32752.4	33305.7	36361.6	26516.3	33096.8
M145T15	145.119	145.118	145.12	15.4803	15.4497	15.508	3775.58	5113.9	5351.66	2403.89	2118.89	3270.23	3721.92	7148.05	3950.13	3233.84	3215.12	4873.67	4055.82	5790.8	5486.62	3761.39	2283.43	4530.81	2198.7	2174.65	3004.2	4498.28	4420.78	3522.01	9483.48	1791.77	2575.32	3000.92	5187.89
M145T17	145.119	145.118	145.12	17.4988	17.0055	17.5345	15150.4	20086.9	28708.8	8786.94	5456.33	4585.3	6137.86	15546.9	10078	5866.17	8921.08	4501.59	6237.74	7769.22	12631.3	8207.47	6762.99	16706.5	11347.2	6335.35	8188.25	5722.17	5860.27	6412.37	8516.66	4230.58	6096.85	432.891	8072.04
M145T16	145.119	145.119	145.12	16.066	16.0007	16.0832	17559.7	20099.2	25766.9	14518.3	7186.34	13386.3	14873.8	31336.4	19154.7	12132.2	21337.7	20912.5	25905.3	26209.1	25265.5	12400.3	8754.7	26291.4	11944.1	11496.3	18979.9	14422.6	17500.9	19575	77197.8	14747.4	15205.4	12071.4	24986.4
M146T34_1	145.927	145.926	145.928	34.2861	34.0213	34.4917	33125.3	27586.2	30026.1	13706	24181.5	39740.1	21543.1	28071.8	35257.7	24922.5	58226	18945.1	18767.9	57380.6	19732.3	21723.5	28031	22955.3	52730.7	30445.8	22953.4	21138.3	24953.7	23724.2	29419.3	40136.5	29386.4	19847.9	22999.9
M146T34_2	145.927	145.926	145.928	33.8314	33.7482	34.006	163228	147746	137660	166566	129706	127776	69925.4	81634.5	84546	72776.4	85261.6	129590	163580	132715	157456	134881	62281.2	189496	124026	90734	158328	82042.6	146514	166295	174176	66164	150660	136098	147661
M146T35	145.927	145.926	145.928	34.7146	34.507	34.917	15673.8	13891.6	16079.5	9035.63	13727.2	12334.2	18554.2	47931	30175.6	21799	22346.4	42322.6	35194.3	23796.6	13170.9	18928.9	17671.9	15597.3	13835.7	108245	36287.6	16277.2	14428.1	13327.4	14516.7	24040.4	104609	88700.1	20202.3
M146T34_3	145.952	145.951	145.952	33.6728	33.6567	33.749	22807.8	18459.3	18886.4	17950.9	22862.5	18452	20705.2	19365.5	19145.8	15533.7	23063.6	16122.7	21035	14709.2	21669	19358.7	20590	21990.4	19525.8	18750.2	18475.1	21891	21458	19646.7	22059.2	17018.3	18353.3	24580.3	23777.7
M146T9	146.057	146.056	146.058	8.59867	8.582	8.644	3398.86	1933.55	2600.38	1668.39	5187.06	4579.59	3104.52	1974.18	2218.82	1656.02	7244.72	2900.47	2948.67	2714.75	1399.91	2255.21	3749.75	1093.46	2427.55	4899.27	2665.31	4105.6	5799.99	6256.43	3095.31	1929.24	1616.1	1692.05	5276.15
M146T4_1	146.057	146.057	146.058	3.982	3.884	3.999	100163	72805.8	71141.7	31340.6	129724	103587	91256.8	94505.5	41987.7	58850.1	123026	65218	78533	56754.5	99967.5	133210	149017	63490.8	88519.7	50319.2	32701.7	67594	70108	60406.4	80932.2	63029.8	34714.8	47066.2	89101.8
M146T3_2	146.114	146.114	146.115	3.23283	3.21233	3.25067	13943.4	33974.6	13596.2	5373.57	9854.03	9131.86	6502.88	10433.8	14357.6	5882.57	47340.2	40721.8	33747.2	26921.4	45981.6	36757.1	38043.2	65469.3	69762.9	4150.65	3695.55	3887.18	3788.58	5087	14038.9	17323.8	31844	10545.9	17487.1
M146T4_2	146.115	146.114	146.115	4.04917	3.88217	4.412	79945.6	136257	162317	86143.6	85391	109279	108685	147058	147388	49237.4	66744.8	50888.7	79785.7	31298.2	111365	70448.3	62556.4	86772.7	79903.1	98066.3	105065	82324.9	93253.9	79263	34656	68396.3	53952.3	51087.9	51772
M146T3_1	146.115	146.114	146.115	2.77725	2.6625	2.8345	417950	472904	385230	208635	164151	387276	363573	256163	528235	206995	1.20245e+06	1.00346e+06	1.01998e+06	607854	1.04703e+06	853513	890854	1.06466e+06	878606	49520.5	49255.8	93680.8	72930.2	103745	425879	550798	465458	354511	572093
M146T2	146.162	146.16	146.163	1.81367	1.598	2.34167	7613.99	9743.93	7697.31	4629.52	6867.25	11461.3	18699.4	10553.2	16945.2	17732.6	15550.8	10767.5	32252.9	23481.8	13149.2	11618	14616.7	10600.5	35597.8	16677.5	13308.6	13045.4	7457.99	5745.39	9487.58	14286.8	36105.3	18324.1	12013
M147T34	146.978	146.977	146.978	33.6267	33.1998	33.6503	20976.9	15480.5	16092.5	16950.2	13599.6	15275.4	14098.2	16169.8	20178.7	13144.4	15408.7	14396.6	15891.4	7815.96	14227.4	17040	12883.4	22364.6	16210.9	15206.4	17445	16770.7	17091.1	15494.7	12520.9	16590.4	14184.7	12794.7	13770.4
M147T4_1	147.061	147.059	147.062	3.96683	3.898	3.999	7345.72	10534	6371.14	6363.85	11561.6	11404.3	9307.55	5668.21	8630.59	6007.87	10419.8	5830.77	8496.05	4880.56	10312.7	10661.7	9995.1	9234.55	10478.4	4190.75	3578.65	5089.51	4995.88	4016.57	8488.27	6053.76	6237.87	5256.69	10906.4
M147T4_2	147.118	147.114	147.118	4.04883	4.0315	4.215	7683.07	11376.9	13796.6	7126.62	7887.06	9771.92	8594.22	15036.2	11844	4948.84	9562.8	6071.63	4549.59	1347.11	8839	4940.48	9686.12	6727.3	6114.96	8353.53	7501.61	6482.96	8718.71	6793.64	2468.71	5332.8	6465.51	4262.23	1131.04
M147T3	147.118	147.116	147.118	2.7895	2.68367	2.918	34553.4	35015.5	21773.8	17078.6	24664.1	22232.4	17452.1	24776.4	45791.9	16263.8	102622	86105.4	80474.9	58305	88001.5	67230.1	80021.1	47746.2	80393.6	3685.41	6390.5	7685.29	7002.15	5822.08	37875.8	49317.6	37696.7	34064.5	51345.6
M148T5	148.057	148.056	148.058	5.39858	5.232	5.6995	15817	14200.4	15661.2	9476.08	22928.7	19723.3	15507	13315.5	19373.6	16933.8	19697.8	13469	16291.4	9860.51	22092.4	25227.3	23469.2	15633.8	10540.7	10150.9	8846.44	11917.7	14790.8	13608.6	5803.53	9741.52	7167.4	5639.58	22144.5
M149T27	149.021	149.02	149.021	26.849	26.649	26.866	17559.1	14830.5	22741.4	15887.1	15261.2	18866	38412.8	18964.6	20157.7	17868.3	16063	32805.6	13628.2	18483.8	20340.5	17550.2	18370.2	15213.8	18546.8	18512.8	20892.7	15078.8	17454.3	17013.5	17710.2	14569	16844	17875.3	31681.3
M149T20	149.057	149.056	149.058	20.4907	20.4323	20.5222	7557	12298.4	13450.5	10289.7	8012.17	9703.68	9731.66	7855.37	12145.2	18752.7	9020.97	13308.6	12247.7	16057.6	11462.1	13521.8	9156.54	11816.6	13965.8	9278.48	11001.7	13932.3	11564.4	10647.2	14038.5	10487.8	12527.5	11873.4	10578.8
M149T2	149.057	149.056	149.06	2.083	1.865	2.148	62690.5	111857	90951.9	40486.1	98555.6	120132	107618	67307.2	31172.3	83760.5	171034	5330.79	86533.5	46660.2	55226.1	162106	98339.1	59361.4	103708	28000.7	40727	53988.8	88860	71363.1	107125	42329	45859.4	42405.3	118083
M150T34	149.985	149.984	149.986	33.699	33.6738	33.8345	8589.43	9483.04	10101	9516.41	9188.66	7928.83	7670.58	9461.44	11059.8	7224.12	7710.63	9570.08	8412.32	1751.91	8148.43	9713.2	8859.68	6892.55	9677.23	6623.09	8134.31	11963.7	9012.58	9912.87	10725.3	5706.74	10661	11255.3	8224.6
M151T14	151.073	151.072	151.074	13.9422	13.9092	13.9672	10331.8	9093.51	11614.4	5976.59	12579.4	7499.1	7903.67	13263.2	8112.24	14150.2	18288.9	9567.07	9289.41	11613.3	20708.4	18515.4	12986.9	17791.7	15238.4	3942.45	5064.49	3728.84	5130.05	3382.14	12890.4	4848.69	4535.62	3860.93	27854.8
M151T27	151.108	151.107	151.109	26.8051	26.7647	26.849	8292.22	6577.5	8798.1	7314.39	6283.69	7003.82	7037.52	9578.05	6992.43	6018.6	6606.32	5891.09	10168.1	5293.42	6479.99	8536.87	7290.9	7184.45	5519.01	3692.73	6557.41	6328.97	7676.19	7572.11	5505.68	7201	7315.81	5776.36	6046.64
M152T33	152.004	152.003	152.005	33.035	32.75	33.3043	14767.4	16037.6	14183.1	15139.9	18542.7	13335.7	17596.8	15169.4	9559.56	16305.8	19019.8	13469.1	16162.2	20653.4	14664.5	18718.2	15737.3	18271.1	21961.3	10630.8	17444.9	17780	16039.2	17318.1	16497.5	31077.2	18740.3	16768.5	16313.8
M152T5	152.054	152.053	152.055	4.69458	4.67583	4.71	374986	387857	305343	231833	412775	464514	527674	408118	189659	413667	562810	205045	245397	347036	448623	436118	463468	298576	207389	285166	289710	347648	316466	240727	412171	173498	219311	197899	575028
M152T4	152.054	152.053	152.054	3.98292	3.91517	4.016	9440.88	9864.99	5373.22	3985.45	16363.7	14718.6	20588	9457.08	3151.12	13886.7	25493.2	4061.33	5537.92	8250.75	14453.7	11802	16981.9	5390.02	5550.25	7847.89	8642.47	5170.07	4049.32	4943.45	7396.89	3388.75	6795.11	4095.82	30958.4
M153T5	153.056	153.055	153.057	4.69683	4.662	4.80933	25360.8	26619.5	22325.8	16730.1	32084.3	32697.1	38719.2	29017.6	12573.9	26819.2	38262.9	16318.3	19109.3	22938.7	31094.1	26295.4	36163.9	21607.1	15555.4	20748	18819.1	24063.5	20114.9	18641.9	26567	14175.8	13975.3	11870.8	38350.7
M153T7	153.063	153.061	153.063	7.08133	7.06417	7.11017	5902.22	4948.13	3340.45	4295.99	6054.38	7795.66	8036.12	5202.84	3213.05	6922.16	7661.89	2889.8	4425.52	5914.8	6298.43	6705.84	6067.39	3073.04	4642.24	4918.58	5540.98	5907.93	3001.41	5715.11	5109.75	2293.47	2411.8	3618.47	6834.3
M153T17	153.124	153.123	153.125	16.5945	16.4343	16.616	3901.61	5077.52	3990.81	2961.49	4704.52	4511.54	4468.46	5434.68	4946.04	4150.78	3846.83	3527.18	1781.73	3666.53	4593.2	5729.94	3274.91	3999.85	2298.74	3069.71	2621.68	3994.15	4828.19	3591.37	3037.39	1901.97	3723.95	2413.9	5789.69
M155T34	154.965	154.964	154.965	33.6898	33.6718	33.998	17290.6	19147.5	18804.8	22011.3	18382.6	13949.6	20736.5	18001	18540.2	14245.5	18134.7	20332.2	16972.4	16651.4	20176.5	18043.1	17447.6	19468.5	17357.7	16035.2	20141.9	18869.1	15675	20024.6	16915.6	17627	18486.1	17702.4	20420.3
M155T3	155.029	155.028	155.029	2.87342	2.706	2.93633	16995.8	45253.3	65510.9	11855.2	2483.33	21484.6	10390.2	37972.1	63132	3977.97	6259.04	32393.9	26780.8	12194.2	50267	3969.03	9069.53	27411.7	38813.2	9474.46	15484.3	7989.83	9866.86	10381.3	986.407	40328.8	13385.8	39025	1836.46
M155T4	155.031	155.03	155.032	4.16642	3.982	4.19817	825013	510958	977974	527595	1.02956e+06	867933	943871	961191	479196	510860	923192	940309	1.00962e+06	444365	639819	592565	608765	482697	421321	706999	399875	426569	837889	379621	541542	428671	689884	723759	686209
M155T6	155.065	155.064	155.066	6.13167	6.081	6.28817	10586.5	3785.96	4702.03	4118.34	10341.7	25382.1	23891.5	5444.23	4036.05	25352	4257.05	5752.79	3375.24	2451.79	2655.22	1807.8	15298.7	2034.01	1760.58	7066.38	2670.18	15746.3	9783.69	10325.8	7331.64	4373.54	2464.19	3347.13	1091.76
M155T13	155.103	155.102	155.104	13.0962	13.0612	13.1462	4581	4580.27	7052.41	3915.19	3366.98	3924.48	2478.76	5864.04	4516.78	3276.03	4821.61	11752.7	5454.87	5214.03	5894.39	3013.35	3295.4	5101.14	9711.04	8977.24	3988.05	2505.56	2220.7	4192.24	3056.68	10781.3	4818.63	3252.99	3180.94
M156T4	156.035	156.034	156.035	4.165	3.965	4.21467	62611.4	40106.2	40813.3	39764.9	80040.1	42430.6	51572.5	74880.6	41163.7	43498.7	44400.6	37728.8	42889.6	34949.9	52767.7	45851	52844.2	47357	35300	42046.9	34696.2	66142.5	36902.2	31779.9	37213	57069.2	53118.9	35705.6	47478.7
M158T35	158	157.999	158.001	34.6004	34.0882	34.9183	13090.9	14879.1	18837.6	33987.7	11948.4	11367.3	11014.9	31570.5	31820.3	17154.6	16133.7	18242.5	13844.1	15141.7	36954.1	11275.2	18284.6	16180.1	47775.6	16056.7	17438.8	15497.3	15514.5	18671.1	32583.5	9159.4	14049.7	16411.3	9978.85
M158T34	158	157.999	158.001	33.8223	33.6883	34.0825	179881	50499.5	35292.1	106156	41947.2	106725	112351	144269	125970	97863	129306	184319	121981	173874	45856.3	88262.4	78975.4	76291.4	148912	192921	78348.7	42960	114579	30477.2	27793.8	154048	53046.9	120286	120383
M158T16	158.151	158.15	158.151	16.3818	16.2918	16.629	62174.4	43423.7	50233.7	45156.8	52150.4	52008.5	52539	52988.4	47236.4	37505.9	51524.7	49513.2	51660.2	50581.1	46510.7	46544.5	47859.9	40405.9	51729.6	47448.3	49760.1	45025.6	50114.8	47125.9	45124.8	46030.7	56927.3	51260.7	54699.9
M159T34_2	158.959	158.958	158.959	34.3357	34.101	34.6203	41407.9	37170.9	42104.9	39320.5	40136.8	38112.8	47585.1	69607.5	44337.4	39928.6	37328.2	82846.4	39800	50595.4	45853.5	40831.3	70713.2	92839.7	52466.3	38405.5	38718.6	115980	37268.9	39326.8	45990.1	36066.7	55511.4	94940.1	37346.1
M159T34_1	158.959	158.958	158.962	33.8254	33.6075	33.866	444184	450118	464082	389290	530423	450231	405833	448428	434723	7893.49	405340	429505	411603	432983	460272	412650	446441	458607	432626	464797	492995	564982	380736	454127	477908	432660	450318	528634	417549
M159T35	158.959	158.958	158.959	34.8068	34.6337	34.9012	23619	30519	30407.7	31197.1	28993.7	27242.3	42403.1	30720.6	27033.5	25479.9	26973.4	44643.7	31114.2	54224.6	22528.5	32418.6	25193.5	29557.3	27685.1	35360.7	29249.4	23515.9	30355.9	27379.3	27079.9	26488.8	33722.7	143115	27588.4
M159T5	159.025	159.024	159.026	4.84133	4.81533	4.84867	9453.32	14544.4	8562.75	10311	7914.62	6196.41	3535.4	7734.25	8612.12	8843.08	10893.1	7814.9	6710.76	6462.21	12020.4	11200.4	13115.8	10971.8	8534.8	6498.01	3765.58	8938.13	11802	3751.3	8462.6	4995.06	7628.85	11340.1	3143.01
M159T4	159.088	159.088	159.089	3.982	3.882	4.016	70717.6	64661.8	50085.4	22026	86350.4	70002.6	63514.7	63495.7	29559.2	30111.5	85055.1	40396.6	49121.2	36043.3	49689.3	67911.8	109175	61678	55636.5	30764	25117	26496.5	50562.6	38069	59332.5	40103.5	32708.4	33376	65164.2
M159T20	159.134	159.132	159.135	20.0797	19.8147	20.1328	4575.77	3658.31	4157.29	2156.88	2139.95	2082.21	1371.94	3771.52	1669.48	1530.69	2133.21	2161.51	3020.56	2308.39	1568.69	1940.29	1309.38	2819.67	1996.43	2198.34	2827.99	1044.01	2288.37	2570.9	3062.14	1662.57	816.413	2066.26	2498.17
M159T16	159.154	159.153	159.155	16.3829	16.2803	16.438	4229.92	3636.96	4740.4	7076.25	3375.42	5799.44	5717.13	4457.54	2497.73	3853.09	5075.26	3227.8	5354.27	3078.63	5636.52	4813.26	4903.83	3579.45	5314.99	3467.4	4455.97	3295.95	4218.22	3583.25	5031.77	7731.68	4828.01	2973.14	5338.17
M160T34	159.966	159.962	159.967	33.6898	33.6722	33.8457	25498.2	24299.3	28355.2	23727.1	25661.8	22395.7	22050.9	24372.4	20235.6	17810.9	25491.6	27052.9	22231.3	13420.9	26425.1	20369.5	23343	14713.9	20810.6	20280.3	22596.5	26541.3	28143.2	26884.3	23660.1	19213.8	22876	20809.4	22959.9
M160T6	160.13	160.129	160.132	6.01517	5.99833	6.06733	1425.86	1965.4	2146.35	2621.92	4838.87	2925.44	1934.57	2040.81	8885.54	1671.46	7311.66	5608.01	7025.12	4007.99	6840.96	1934.62	1621.84	5530.7	3709.29	1415.47	1479.32	726.684	1966.84	1633.12	1531.15	1845.49	1814.17	1206.94	2838.49
M161T26	161.093	161.091	161.094	25.6905	25.6653	25.732	3350.19	2753.41	3505.98	2514.24	2544.42	2785.81	2955.9	3889.36	1434.88	2770.92	3620.47	2601.94	5918.27	2656.9	4586.59	2248.86	2551.5	2192.23	1917.45	2245.53	2893.41	1992.27	2987.18	2972.57	10736.2	1719.21	1722.14	2737.88	4318.48
M161T19	161.093	161.092	161.094	19.0507	18.8692	19.0835	12316.7	14779.6	16652.1	13854.1	7024.71	6869.8	8395.21	11837.3	1101.13	6813.11	8159.45	12994	9861.78	10650.4	8621.82	7286.4	7480.1	10368	11781	11939.6	13994.7	805.165	13356.6	11578.7	12562.7	8721.43	770.024	887.053	7589.46
M162T4	162.074	162.073	162.075	4.33167	4.31467	4.346	2197.03	1645.25	2351	2073.07	3861.61	5111.74	6985.3	3769.57	2419.98	5518.15	4334.89	1601.93	1601.62	2833.3	3927.92	5346.59	4443.32	1658.38	1016.56	2189.89	3380.39	5014.51	3661.33	2004.7	4572.22	1448.14	1713.25	1373.59	4810.35
M163T10	163.13	163.128	163.13	9.62317	9.60317	9.65467	10892	12100.5	11252.9	23282.8	5522.92	11676	11402.6	16410.3	8173.44	7199.28	10469.5	12265	6863.49	20285	19383	6883.12	10214.7	7202.22	11722.7	12890.7	12827.8	16144.3	12175	8269.64	13158.5	7967.97	17279.4	5610.28	9860.72
M164T34_1	163.938	163.936	163.939	33.8352	33.7082	34.0177	16366.2	12166.6	7673.38	12046.6	18294.8	52747.3	15773.8	12020.4	29445	21997.3	19318.3	29683.6	15630.5	11361.9	14700.3	45941.4	20020.9	39464.4	46793	19808.5	23850.6	17101.4	14353.4	39263.3	35738.3	16240.6	40131.6	22560.5	16901.6
M164T35	163.938	163.936	163.939	34.6297	34.2955	34.9177	6057.02	5609.24	6666.68	23195.6	6142.54	7459.55	13689	7541.19	5514.25	6840.8	5678.83	5204.97	20322.7	4566.19	5781.48	6195.04	5707.24	13120	4432.37	7929.12	8291.31	7973	7157.33	5625.58	33032.7	5309.72	8385.29	5899.16	9951.9
M164T34_2	163.938	163.937	163.939	34.1574	34.0378	34.2692	7718.41	14008.5	6218.83	8074.84	11023.8	9948.3	8792.8	7708.78	18285.9	8947.15	7420.27	24394.6	12682.3	9777.63	6803.33	10098.2	7996.08	7291.68	7899.47	8399.22	8090.46	10905.3	11462.6	6936.45	8424.42	5963.18	6283.36	9208.11	9163.33
M164T2	164.09	164.088	164.091	1.9235	1.898	1.94833	38185.5	41151.4	30887.5	24914.9	56481.6	70130.1	71682.6	56014.2	31559.4	48211	196264	2280.84	114287	135322	91965.7	127201	113373	85238.8	76149.6	39001.7	36936.2	46333.7	83382.1	90783.8	90864.5	51704.1	53852.7	47046.2	151011
M165T19	165.051	165.051	165.053	19.0529	18.8692	19.0825	7757.03	8970.99	8871.14	8767.42	3210.62	3482.09	2581.13	7891.11	2607.21	4583.93	2903.13	4626.95	7179.61	5404.74	5227.29	2632.56	5445.03	5547.05	7036.93	5150.6	7718.95	1251.64	7232.51	3813.43	4921.93	5163.46	1621.61	911.45	4544.29
M165T7_1	165.063	165.062	165.063	7.06667	7.05433	7.099	5754.73	6973.12	4661.86	4293.65	7112.15	8398.18	6405.62	7059.76	3589.12	7554.78	10855.1	5218.85	4703.98	5483.33	8053.89	6991.7	9531.23	4291.17	4295.77	5617.47	4773.5	6984.82	5947.05	3905.05	4611.72	4251.27	2681.58	4466.38	9592.43
M165T7_2	165.086	165.084	165.087	7.44733	7.43067	7.47917	16552.6	19389.2	21151.3	11454	7160.9	9556.3	10686.6	6690.85	9208.45	6628.8	7984.45	11823	19143.1	15282.3	16762.2	6219	7779.95	4955.96	5872.17	8256.64	7172.38	13721.1	16605.8	14042.8	16862.1	6348.44	8008.91	6082.57	10883.9
M165T34	165.11	165.109	165.111	33.6333	33.4355	33.6503	14571.7	10533	10442.8	8789.45	8715.26	9855.64	9651.93	9110.75	7592.47	7242.16	10219	9533.4	13580.6	9117.81	9959.44	8711.67	10972.2	9371.62	9214.09	10071.2	11751.4	7523.07	9181.72	9667.35	9286.47	11773.8	10313.8	7680.14	9511.63
M166T2_2	166.082	166.081	166.084	1.63683	1.51283	1.7335	37024.9	22778.8	31345.8	38241.6	43478.9	25027.5	81154.8	27713.7	92903.6	56318.9	42683.2	2.19405e+06	25703	10791.6	23288.5	41720.3	43585.3	26218.5	21593.1	46631.3	12977.2	73584.9	22863.9	37355.1	29218.9	46118.5	35531.1	13759.2	36468.1
M166T2_1	166.083	166.083	166.084	2.08383	1.99883	2.133	3.78594e+06	3.56034e+06	2.49158e+06	1.30092e+06	7.19239e+06	6.04763e+06	5.39817e+06	4.88748e+06	1.54217e+06	2.30838e+06	7.44603e+06	85455.8	4.11291e+06	3.14487e+06	3.3933e+06	3.54948e+06	7.73789e+06	3.18317e+06	5.18976e+06	2.99575e+06	2.01442e+06	3.96291e+06	2.65724e+06	3.69085e+06	3.229e+06	2.59115e+06	3.04838e+06	2.83764e+06	5.81874e+06
M167T20	167.067	167.067	167.068	20.4897	20.4303	20.7413	54497.1	57511.6	44895.5	46375.2	44140.6	52364.9	52249	49953.1	64963.3	91417.8	49631.2	53977.2	47865.1	80718.7	51401	65003.7	44608.3	54750.8	45995.1	58062.5	46306.1	63113.1	48322.9	48107.7	54607.4	48135.2	62816.6	57850.1	60321.1
M167T2	167.087	167.086	167.093	2.085	1.541	2.132	646169	563426	262715	137928	822232	628992	337307	520264	152349	257934	917738	223772	293744	316789	511600	818799	538796	315204	319023	308530	192234	405918	318025	258092	565156	381514	310691	291055	615987
M168T34	168.035	168.034	168.036	33.5597	33.4765	33.69	46576.5	139923	46819.2	69300.1	205489	110888	45470.1	51353	112752	88745.7	104222	189757	127429	178035	84474	194590	50813	129033	250380	63848.9	133832	72378.5	213037	126684	126160	54326.6	56678.5	37242.2	56514.2
M168T33	168.035	168.034	168.036	33.0345	32.801	33.216	121571	123461	159850	122587	111227	130334	114557	106629	129001	101498	103937	169856	156663	150576	107975	129167	100794	124188	112347	130834	109594	135929	105109	104709	396368	100672	108844	118930	107497
M168T32	168.035	168.034	168.035	31.6413	31.3822	31.816	98560.4	91436.2	89215.7	110760	124093	104250	104217	89681.3	66621.7	71446.8	86545.1	85583.5	172001	112777	97152.9	94361.7	176993	93545.6	111133	97015.2	89183.8	80166.2	109053	80794.5	148226	90528.5	89292	96704.9	128533
M168T20	168.069	168.068	168.07	20.4917	20.4527	20.5168	5621.03	5316.61	4318.37	6151.98	5215.47	5688.04	6030.65	5351.7	6526.74	9631.85	6397.82	6792.86	4602.46	6966.37	4549.54	5550.51	4535.21	6540.02	5425.74	2787.21	6483.05	4761.23	4549.75	6047.91	8102.11	3958.66	6216.24	7290	5381.88
M168T2	168.088	168.087	168.09	2.08317	1.99883	2.132	34454.5	27529.6	23467.6	15374.7	41813.9	47229.8	43398.9	31563.4	22487.7	31197.6	75125.9	7447.91	22531.3	14901.4	47325.5	53075.7	68917.5	26978.2	24421.3	22544.3	10076.4	16132.8	37563	19025	24018.1	30932.3	10866	15478.8	53393.7
M168T3	168.096	168.094	168.098	2.79333	2.6625	2.85283	3786.39	5081.17	4774.05	3761.97	3383.05	3967.79	5208.86	1123.87	6447.72	2549.76	6961.11	12297.8	11037	8112.62	12427.5	11300.6	10417.6	12870.5	11362.4	2623.77	1748.86	2539.76	2556.15	3068.67	5872.81	4382.51	2949.05	4749.4	7000.98
M169T33	169.033	169.031	169.035	32.6759	31.9822	33.2653	12595.2	11203.2	10981.4	19569.8	14073.3	11910.5	10090.6	12664.7	10339.3	9684.59	11897.4	12989.6	12194	13125.8	12349.6	22377.1	14129.9	13626.3	11044.8	9564.23	17444.1	11368.7	12319.7	11086.7	11209.7	12115.6	10511.8	11296.9	14120.3
M169T7	169.117	169.116	169.118	7.18867	7.16883	7.22733	13821.7	13043.2	15943.4	14023.8	6820.23	5778.49	8081.26	15670.8	9718.98	3676.06	4581.42	7633.3	11629	11023.3	9626.44	6507.17	8864.44	9798.55	9854.27	9134	11173.6	9021.24	13406.7	9953.81	9094.38	10292.4	10172.6	7214.42	7271.4
M170T4_1	170.057	170.056	170.058	3.982	3.882	4.03183	17418.9	13240.9	12890.6	4805.34	22018.1	13173.4	15513.8	14738	10197.1	10693.3	22012.6	9383.7	12164.3	5731.05	16132.3	19384.7	29601.4	18418.7	10022.4	8383.03	6691.49	10929.6	12686	9880.56	15266.8	11888.4	8874.82	5542.79	18989.5
M170T4_2	170.06	170.059	170.061	4.415	4.395	4.43017	14658.1	27233.1	21283.3	761.123	18575.8	808.25	1258.29	19960.9	1283.61	886.448	3908.89	7843.13	6305.15	6415.54	14703.1	11582.5	14360.3	12576.2	8790.53	1079.94	1377.02	1200.16	1496.77	1361.11	8309.04	9934.36	7383.67	6415.99	10226
M170T8	170.114	170.113	170.116	7.5815	7.2805	7.5985	6645.68	5137.64	5910.99	3891.53	1481.67	1204.28	4466.82	3650.75	3298.44	1892.11	1566.96	3971.95	3003.5	2366.21	1107.43	1199.17	2543.16	1120.44	1607.7	5001.29	7000.71	5751.67	5115.49	4274.96	1967.54	2463.41	3141.23	4180.16	1312.54
M171T2	171.059	171.057	171.06	1.67967	1.62	1.76333	9288.55	15292.2	7887.19	16107.2	5055.92	14732.9	19926.3	4221.02	5933.82	11692.7	9149.51	9107.51	4805.29	13367.6	15822.6	5519.76	23263.6	9852.87	7778.44	18004.6	14177.9	13529.6	6694.51	11511.5	5166.39	6351.07	4755.27	5994.15	22039.9
M171T11	171.145	171.143	171.147	10.7825	10.7648	10.799	12684.6	10900.5	14160.7	8452.71	1027.04	12138.1	11640.3	8791.72	7765.63	6660.16	10718.4	9260.88	11442.7	1499.61	11506.1	10918.4	13572.1	7588.66	10270.6	10658.5	8728.16	7601.43	17341.6	10845.9	9065.6	10802.5	8115.2	8748.2	10543.3
M173T10	173.114	173.113	173.114	10.1316	10.1183	10.1485	47182.2	46092.8	57959.3	45854.4	16673	24832.3	28284.3	58598.5	43314.3	19856.6	26508.7	41683.4	46032.6	38480.7	34954.1	17975.9	22468.6	41327	31985.6	36817.4	44792.6	32607.8	42799.5	37864.7	46126.9	43822.1	36496.4	27667	28101.4
M173T11	173.114	173.113	173.115	10.849	10.832	10.8657	272807	305519	363079	305397	110906	146313	165487	423841	290745	123119	177459	266767	291674	255938	228980	123701	143525	254816	224644	244442	291425	232754	291765	234179	331795	277483	262497	168968	197523
M174T34	173.986	173.984	173.987	33.6108	33.4295	33.6342	8624.07	7365.01	7048.74	13075.1	7534.67	7907.45	8954.03	9368.4	6737.95	6593.56	11291.6	8630.08	7359.2	12256.8	11064	10600.3	8277.1	7859.95	10096.7	10611.6	9768.23	9476.42	8365.16	9915.35	5447.18	9463.93	6728.93	6807.33	8065.02
M174T4_1	174.005	174.004	174.006	4.14817	3.998	4.23133	38938.7	45614.3	34924.7	17737.7	31294.1	18770.7	43861.8	32049.3	41134.3	17908.2	25360.6	25064.2	43544.9	37764.6	46494	26333.1	26831.2	15810.7	22835	20418.4	26036.3	22068.3	22669.4	19900.3	9965.7	30210.1	17845.1	39810.1	17413.1
M174T5	174.036	174.034	174.037	4.69167	4.49467	4.80783	9555.94	9365.42	7058.29	5098.83	9949.5	10307.6	11738.6	6541.6	3783.01	7970.35	11856.1	6169.72	8279.29	11365.5	10321.2	8877.01	10456.2	688.105	6099.39	7179.2	5209.69	10418.2	9889.55	6148.85	11967.4	6061.25	6621.7	5213.73	10387.6
M174T4_2	174.073	174.072	174.074	4.14833	3.982	4.182	57152.3	51519.6	44714.6	22258.4	11035	13213.1	24810.3	49805.1	25237.1	19952.1	2580.4	12193	28021.6	19549.3	42396.3	4971.84	11659.2	34095.7	22713.4	28804.4	37911	21871.5	39843.7	21203.3	6062.64	17513.1	29941.2	20011.6	3319.56
M174T10	174.117	174.116	174.118	10.1328	10.104	10.1485	3665.87	4235.82	5191.43	5914.26	2322.52	2000.45	4131.95	5324.68	4818	2867.07	2343.01	3633.22	4539.23	3316.81	3052.63	2027.35	1838.93	4285.76	3201.15	3782.49	5122.31	3310.11	3795.84	2896.43	4136.88	4624.98	3833.23	2944.29	2786.95
M174T11	174.117	174.116	174.118	10.849	10.832	10.8647	28816.1	29532.5	37385.1	29801.1	10929.3	14770.4	17559.3	41977.4	27706.8	11411	17975.9	28613.2	28800.8	24553	25742	12075.1	13009.9	27475.7	21144	23556.5	29166.3	21317.2	28535.7	21062.7	34229.8	28874.1	26321.1	14644.3	21575.4
M175T5	175.031	175.03	175.035	4.7765	4.72267	4.82567	9019.62	6615.56	7872.18	7670.71	18089.5	6420.86	5807.18	10007.7	3164.72	1583.08	12761.4	7006.4	6254.51	6284.87	2620.68	10639.6	6375.96	2988.59	3244.68	17298.2	8577.37	17481.8	17861	13924.2	10615.5	9674.27	6266.38	5958.21	9388.32
M177T3	177.01	177.009	177.011	2.85817	2.68367	3.04317	10811.9	18394.1	11956.7	8183.9	2447.14	10460.8	3512.49	7987.73	16840.1	4345.83	2008.2	10405	14876.8	1810.57	32147.1	2329.38	3985.74	20701	32947.4	6908.72	5302.83	6293.39	3298.6	11034.7	2392.54	12482	9642.89	16492.9	2472.82
M177T4	177.013	177.011	177.014	4.149	3.999	4.21783	6395.28	5929.6	5552.89	8298.54	9955.99	7585.13	6169.58	8551.14	9515.09	6884.92	6574.85	7582.07	8544.46	5157.33	6055.01	5574.6	6888.96	11480.7	4934.98	7021.56	5174.25	6491.63	7144.64	6415.35	13257.5	4307.61	11206.5	7385.05	5203.53
M178T5	178.069	178.068	178.071	5.398	5.19833	5.415	4384.33	4061.64	5738.8	4767.5	11838.3	5882.6	9826.1	3982.19	7455.01	5063.68	4299.81	4616.36	6595.46	3850.57	6444.92	5613.55	6467.75	4545.64	3426.37	3676.78	3287.46	3408.78	4801.93	4932.58	2064.41	1806.73	2162.81	2672.9	7579.87
M179T34	178.987	178.986	178.988	33.7048	33.6755	33.7375	4197.26	4907.04	3534.15	3947.27	4330.12	4403.92	5409.95	4251.11	3210.03	3455	4336.92	5481.35	3186.12	2001.63	4441.65	3234.89	4038.05	3828.42	4166.95	3841.57	3958.36	4416.89	4369.48	4130.14	4687.08	5389.39	4533.8	3556.55	5759.99
M180T5_1	180.099	180.098	180.099	5.1485	5.12933	5.31983	13446.4	23160.7	25854.5	13987.9	12278.3	22968.2	17877.9	23159.6	20938	12490.6	8898.88	9912.86	11078.4	7514.04	22475.5	10720.2	8627.85	13291.1	11732.1	16546.5	16081.2	22118.4	16146	16079.3	5338.63	8468.58	9977.85	9895.22	7050.97
M180T16	180.132	180.131	180.133	16.3831	16.2765	16.8113	26800.4	18361.4	25672.2	25081.2	23138.5	27332.9	24970.8	19692.9	17511	18898	24234.5	26179.9	25031.3	21123.6	24592.7	20474	22089.7	19532.4	19856.9	25003.7	26683.1	16973.6	24158.9	25501	26592.2	25834.7	18696.6	16664	22347.8
M180T5_2	180.134	180.132	180.134	4.75917	4.73033	4.92767	3041.21	2037.83	2375.49	3564.55	5433.76	14273.8	12403.9	2328.62	3952.81	8695.4	17742.9	7770.57	9137.45	8217.01	3286.04	10114.4	12248.9	2706.75	2867.19	4368.19	6740.05	7615.99	10243.9	6586.83	5839.55	4709.48	3825.13	3466.2	8754.53
M182T5	182.076	182.074	182.077	4.52733	4.47883	4.5325	10209.7	14601.4	9691.29	2762.29	13183.5	5785.13	3737.07	11797.7	3361.02	3699.55	6202.38	9369.72	7407.81	4622.29	4515.88	5971.38	11720.1	4438.75	7495.55	4637.4	4807.32	9993.86	7939.63	7765.79	3914.06	8303.73	5254.46	7608.1	6529.34
M183T20	183.077	183.075	183.081	19.5326	19.2653	19.5855	5053.67	1872.53	4012.5	4772.32	3443.74	4620.46	4126.76	3512.6	804.217	2390.72	3932.29	2637.8	3917.62	3820.66	3899.54	5006.6	3405.87	5151.24	4831.1	3238.32	4775.31	5171.98	4463.42	2980.31	2093.39	4244.34	1099.32	5359.87	5160.89
M183T11	183.096	183.094	183.097	11.3038	11.2643	11.3202	4246.19	5464.97	6106.35	3354.38	4945.21	5019.48	3748.95	5584.53	4992.68	2228.95	3591.2	2789.78	3194.69	3471.46	4367.63	3092.81	2840.03	3046.65	3485.7	3401.9	4386.3	4965.58	4674.61	4572.77	3513.4	4767.92	3255.92	2866.09	5562.82
M184T8	184.07	184.069	184.071	8.29067	8.282	8.3145	4241.87	3800.41	3811.59	2065.43	4392.19	3898.46	3994.34	4120.97	2564.17	1878.1	12273.2	9822.96	9952.28	6753.92	4629.53	4086.81	3871.41	3681.95	3982.31	2937.64	2300.16	2192.89	3131.98	2496.23	4742.98	6119.9	5197.71	6456.92	8003.33
M184T6	184.07	184.069	184.071	6.082	6.065	6.10367	14756.9	21194.6	16373.4	4410.33	12720.2	9558.65	9257.89	15512.1	7136.18	5530.23	43669.1	37434.8	38733.4	28831.4	19933.6	17437.9	20498	16710.1	14856.2	6485.5	4954.52	6742.4	6302.01	5341.84	22751.3	28321.9	26583.8	24135.5	38844.2
M184T11	184.111	184.11	184.112	11.4811	11.4532	11.5742	5544.93	4529.32	6372.2	3379.56	1939.74	3739.22	3892.77	6982.48	4678.7	3126.46	3771.35	6019.32	4324.7	4245.16	3919.95	3246.39	3249.44	3081.92	3393.48	3165.03	5890.44	4358.03	4531.25	3673.13	3998.49	3408.43	3055.64	3027.94	2804.14
M184T21	184.167	184.166	184.168	20.682	20.664	20.6987	9396.69	8465.49	8688.18	8839.14	8231.44	11261.4	8147.23	10955.9	7211.73	5943.91	9801.22	4708.37	7390.33	8557.41	6642.46	8400.18	9915.36	8970.53	9687.31	6143.25	8362.82	4761.83	8612.68	7002.01	6930.64	10655.6	6849.59	6943.33	5474.02
M185T34	184.983	184.98	184.983	33.6734	33.6567	33.7065	15046.4	12080.6	15078.1	15581.5	14820.7	15373.8	13233.1	17242.9	12571.5	11684.3	12944.2	18082.8	14051.7	10498.7	13824.5	14028.2	14187.2	14581.1	13264.9	14225.2	12121.4	16242.8	12327.2	13207.3	15478.9	7350.93	17285.5	13820.3	16231
M185T2	185.039	185.036	185.041	2.13925	1.78367	2.39083	1260.22	1326.15	1141.71	2445.22	1388.01	16230.5	20657.4	292.831	426.571	7390.79	6848.32	2220.25	568.443	926.147	2908.12	616.657	13310.4	613.514	2908.12	14251.9	4124.07	11145.4	13093.3	15560.6	825.992	868.316	3281.11	828.244	2678.21
M185T10	185.112	185.11	185.112	9.61983	9.60317	9.65467	64021.2	77715.8	82584	142249	37298.5	77199.8	55114.4	92262.3	50993.2	32427.2	53443.5	63560.2	63841.3	89979.8	92561.2	37285.7	65122.8	44760.4	49600.2	70377.2	79665.8	78643.7	76969.2	58097.8	89019.9	55719.2	74777.3	44947.7	48943.9
M185T4	185.161	185.16	185.163	4.2235	4.19717	4.52817	3469.44	4002.84	4850.05	1850.21	8680.03	12158.6	16513.7	4155.74	5982.12	8612.61	18397.5	12506.7	12080.7	16036	4250.75	6608.45	12243.8	4319.09	3652.03	1963.85	3862.68	5823.42	4651.81	3477.95	8960.51	5956.2	4585.26	5166.08	19757.7
M186T2_2	186.073	186.072	186.074	2.17925	2.09533	2.23167	30419.3	50678.4	35189.3	23921.3	36247.8	44327.2	52254.1	46181.1	37265	19025.9	16876.2	13388.7	20771.3	12559.8	36369.5	19435.6	19507.7	32108.3	41134.9	51743.9	32500.7	49343	54354	57283.3	17676.7	26111.7	17076.3	34187.2	24959.7
M186T2_1	186.073	186.072	186.073	2.43483	2.40067	2.461	37489.7	79091.8	52277.7	32492.1	37047.5	41706.4	44874.8	48191	41373.5	36573.7	11529.5	2882.61	22060.1	20207.7	34948.6	18134.3	25093.2	25095.8	23667.2	68283.3	45813.2	41171.4	64758.3	55916.4	16543.1	25100.2	24969.1	25462	15744.9
M186T10	186.115	186.113	186.116	9.62167	9.5935	9.65467	5494.81	6350.82	7736.74	11213.5	4141.07	6825.78	5056.91	8184.49	4285.7	3821.28	6655.73	4837.37	6740.75	8904.6	8231.58	4350.12	6696.71	4112.45	5139.63	6956.98	8146.19	9512.36	7010.87	4489.25	9939.64	3965.14	8122.31	5740	5572.06
M187T34_1	186.953	186.952	186.954	34.3648	34.03	34.623	21780.4	12360	19572.7	16518.6	32307.1	31981.7	35309.4	18629.3	19336	21051.3	20827.9	13466.3	16629.5	24282	19817.1	30871.8	55104.2	17461.2	20415.6	15325.6	20021.2	23365.1	13153.1	20825.6	14400.7	21578.9	16087.8	13070.6	24635
M187T35	186.953	186.952	186.954	34.7925	34.6498	34.9177	9788.99	10052.5	14471.7	8315.48	16354	8628.14	12487.7	9456.21	10058.7	8126.15	10734.8	11089.3	10745.4	9494.52	10136.9	13803.2	9634.62	7461.31	9159.69	9917.8	14313.6	11644.1	9985.64	9286.52	14643.6	17693.7	7559.41	9080.14	13694
M187T34_2	186.953	186.952	186.954	33.8183	33.7637	33.9815	320784	245847	282132	284332	306653	273613	297463	298285	299203	233713	143909	247199	243784	279551	212021	263722	252234	282731	195537	249397	130854	307915	157704	287909	298252	182208	253247	289992	299799
M187T4	187.067	187.067	187.069	3.96583	3.91517	3.982	6403.12	2856.57	2911.7	3133.97	15095.4	11765.4	6808.94	3872.27	2482.83	9363.03	14495.4	4268.61	6320.2	2355.23	6444.79	10961.9	16842.6	3844.26	1638.72	3368.85	2518.71	6429.98	9337	5272.15	8064.94	5445.46	2415.52	4187.23	16654
M187T5	187.104	187.101	187.105	4.612	4.19717	4.64667	13454.6	10603	10347.1	4338.51	12748.9	11518.8	4677.11	11961.4	4134.06	7516.73	13848	5174.98	5659.25	6494.9	11034	10271	11170.7	6425.57	4830.33	6019.63	4023.86	9950.83	6703.85	6021.71	9697.67	8018.57	6088.12	2637.25	14882.2
M187T7	187.104	187.103	187.104	6.80733	6.7845	6.97567	18158.8	5934.25	7770.09	1338.72	38207	1971.89	2156.09	9971.99	1709.86	1405.19	10051.3	1954.97	1203.78	1602.6	1401.59	9113.24	2508.02	2012.11	1413.52	9643.64	4577.35	24996.6	23491.8	15408.8	37561.2	5794.26	5549.98	4912.5	35969.9
M188T2	188.065	188.064	188.066	2.09867	2.002	2.13183	105843	81088.9	44636.3	35034.8	92721.3	90896.3	80224.9	77226.9	39037.8	32923.3	128538	2083.94	67426	42085.5	75217.1	121229	120481	95312.8	90015.8	51003.6	18311.6	58104.1	63917.2	56271.8	72311.9	66274.4	52085.4	40971.9	86843.5
M188T4_1	188.067	188.067	188.068	3.982	3.96483	3.999	1.55284e+06	1.20285e+06	1.17407e+06	503643	1.93298e+06	1.56214e+06	1.42421e+06	1.4302e+06	778486	692219	1.95711e+06	1.04195e+06	1.17442e+06	906419	1.49768e+06	2.09545e+06	2.35691e+06	1.50259e+06	1.45059e+06	796036	537777	838683	1.13589e+06	970629	1.38961e+06	939189	816737	754801	1.43228e+06
M188T4_2	188.07	188.066	188.071	4.41417	4.29717	4.43217	66656.2	103322	92985.8	2789.9	72383.4	5771.95	5327.56	84562.9	4477.63	3855.71	31505.6	32808.6	33114.5	25362	67615.4	49835.2	65993.6	60972.1	38472.8	3014.15	3516.3	6509.79	6235.26	3696.26	108667	41332.4	31116	31465.8	42209
M188T4_3	188.123	188.122	188.125	3.98233	3.94883	3.999	13946.9	11215.2	10185.6	6604.04	21628.1	28384.7	1.36905e+06	1.33561e+06	12316.9	10160.6	28255.2	12367.1	15893.6	12607.4	25971.6	24901.7	35706.4	23026.5	1.34435e+06	11705.7	504515	13100.7	15185.6	11503.2	1.30344e+06	11988.8	750956	7185.53	17036.4
M189T7	189.049	189.047	189.05	7.3705	7.3555	7.41	7520.78	2269.76	3211.7	3179.09	6878.38	33569.5	29008.6	4041.17	1834.9	25297.1	913.174	2034.8	1516.04	1467.01	1761.27	1172.67	14872.4	1357.64	1000.85	7678.55	2114.59	16788.1	11643.5	11250.1	5180.74	2276.09	985.995	1112.93	1045.36
M189T2_1	189.068	189.067	189.069	2.099	1.99833	2.13167	10023.5	5192.13	5631.43	2277.57	12932.9	8757.48	7618.54	7617.66	3705.18	5199.44	11676.2	1889.91	7616.63	4579.25	4941.4	11239.1	10840.7	8499.96	5847.38	4631.75	3524.2	3841.5	6630.33	6252.89	8593.13	6529.29	6352.91	4894.37	8973.1
M189T4	189.071	189.07	189.071	3.982	3.898	4.016	196929	146383	149854	64231.8	236348	195017	174752	168958	66212.5	80990.7	222637	127170	149064	107681	129634	164783	289653	183473	167521	102758	64271.5	101340	143294	118193	159382	122076	93175.6	72515.4	170289
M189T2_2	189.119	189.118	189.121	1.63417	1.615	1.67	7918.84	7673.02	8955.01	2335.78	21042.7	14175.1	16898.7	7232.04	3753.7	13539.6	78043.3	4612.76	3967.9	4727.9	7596.03	63555.8	20755.3	5553.85	2749.51	2805.52	3577.18	5834.51	2407.56	4074.89	5357.65	2787.76	3069.94	2457.97	37227.9
M189T3	189.12	189.119	189.122	2.649	2.36617	2.711	26832.2	22979	22811.3	4693.61	83772.7	28803.8	34099.2	24738.3	6180.15	23462.6	74706.7	20689.3	27144.8	16919.4	20366	82241.5	103636	22792.9	15834.9	5122.77	4098.06	13363.8	8887.58	7495.27	9352.68	22416.2	15963.9	7337.6	33749.2
M190T33	190.017	190.015	190.018	33.2833	32.515	33.6175	13031.5	9911.54	6850.55	16751.7	8013.46	8252.26	8182.61	7576.68	11480.1	7931.44	9634.97	7818.81	11577.4	3793.26	11767	9822.44	11552	7336.12	13084.7	11960.3	8037.98	9317.14	6133.36	10225.6	9956.59	10003.7	17813.2	5019.02	16813.5
M190T4	190.073	190.072	190.074	3.982	3.882	4.01583	9218.84	8452.55	12729.2	5162.29	12157.1	16699.4	15052.5	13983.8	9448.04	8593.9	21460.9	11602.4	5228.23	8948.3	12558.4	13633.6	22438.6	11171.4	12832.3	8653.49	6716.59	10932.2	8813.19	10731.7	17249.4	7379.36	9823.28	7671.76	10961.1
M191T2	190.566	190.563	190.567	1.81592	1.5975	1.9085	45502.7	17725	17992.4	5689.5	64398.9	31495.6	29819.1	33762.2	8114.9	13828.9	20179.9	996.091	46928.2	30860.6	27929.5	26743.6	35743.3	21660.2	14914.9	11132.4	8209.57	18143.2	17834.2	14648.6	39231.4	29070.4	9915.49	20672	30860.5
M191T34	190.87	190.868	190.874	33.6993	33.6727	33.7803	4197.1	1680.49	3308.41	2814.41	3234.54	3849.01	2993.16	2052.54	3910.36	2561.01	3224.02	4236.07	3645.03	3037.69	2658.08	1715.3	3918.23	4513.63	2447.18	3496.8	2880.4	3106.75	2343.49	3205.29	4367.98	2717.01	3199.4	3288.85	3432.39
M191T7	191.064	191.063	191.065	7.0875	7.06367	7.11733	2970.21	7452.94	3408.58	4319.49	2996.52	4391.84	4568.07	4570.99	2445.42	5598.38	3609.25	4527.82	5266.65	4757.03	5205.8	3862.36	4761.61	2601.61	3106.7	4744.1	4212.12	2643.82	4425.76	3364.54	7083.44	2855.27	3775.25	1605.86	5080.28
M191T11	191.124	191.123	191.125	10.849	10.832	10.866	21431.9	26074	32386.9	23849	10113.6	12665.9	12971.6	34770.6	25888.7	11817.9	13895.3	23191.1	21501.3	25350.7	17828.4	11665.4	11971.9	21078.8	18133	20409.1	20928.1	20814.6	23278.5	20620.2	27467.5	22751.4	23843.2	12763.5	18816.1
M192T34	191.938	191.937	191.939	33.6945	33.6738	33.733	8288.24	7220.28	7536.97	8109.93	7051.73	9989.16	7639.26	9305.55	8144.05	7015.6	6683.43	6509.68	8608.72	5698.97	9062.89	8811.82	6606.2	10227.6	8663.75	6818.97	7363.34	8872.25	7831.12	6741.74	12690.9	7769.53	9293.62	12951.5	8281.6
M192T4	192.084	192.083	192.086	4.32392	4.31283	4.34817	4697.11	4210.5	4530.98	2790.89	7333.32	8265.87	9671.91	5402.89	3663.05	7152.64	6977.72	3354.21	4851.75	4061.36	6082.46	6018.37	8277.68	3731.05	1957.76	4479.34	3018.13	5676.69	4763.52	3737.16	7769.21	791.395	2724.02	2303.27	8753.44
M193T34	192.943	192.942	192.944	33.7247	33.7203	33.9597	5857.58	3700.4	5291.34	3766.03	3549.88	3574.83	4305.7	4576.58	3992.96	3290.01	3741.38	3619.4	4130.48	4238.86	4290.3	5657.51	4970.08	4895.16	2851.96	3385.91	4310.6	1644.94	6296.53	6484.73	5935.78	4558.35	5565.39	5438.46	5238.22
M193T4	192.977	192.976	192.978	4.13183	3.94917	4.20017	24261.1	18148.5	24002.2	17344.2	26450.4	24161.6	24241.7	23096.3	39670.6	17721.6	42270.6	42345.1	25728.7	17488.3	32669.4	28944.9	42320.3	15560	17849.5	18246.4	32294.2	33081.3	36028.2	18692.1	20551.3	32898.9	17604.1	34648.3	22698.8
M193T7	193.08	193.079	193.081	7.348	7.33017	7.58133	11117.1	8563	12984.4	9336.61	6950.32	9594.95	7524.11	12963.8	10359.6	5733.81	6670.52	10212.2	6801.3	9925.57	9058.67	6108.31	7369.33	9204.87	5483.84	7237.81	10882.4	6391.26	8062.31	10800.1	11286.4	9475.28	8268.16	9494.95	6133.25
M194T3	194.064	194.063	194.066	3.33608	3.24983	3.37217	4106.77	7508.99	11418.3	6646.45	6290.61	6555.75	16083	14311.5	3041.41	2764.97	12486.1	3101.03	5779	2689.95	2182.78	3341.1	7390.46	7329.3	11770	29697.4	13834.9	3029.94	11395.9	8190.77	14186.6	15873	5770.72	5139.32	7474.94
M194T6	194.114	194.113	194.115	5.98233	5.96517	6.015	6511.09	6706.07	6179.32	6325.58	3240.38	7710.72	4265.93	6521.66	7404.72	5406.15	5088.23	5447.03	4928.54	6511.43	4040.19	3680.64	3931.95	4835.78	6306.72	4168.86	6970.69	4904.82	5399.74	4997.31	4946.15	4798.6	6220.09	5521.18	4844.52
M195T5	195.06	195.058	195.061	4.86	4.84733	4.8825	6725.71	4110.64	5656.44	7301.4	3566.33	2849.59	3788.16	7442.21	6017.01	4311.21	3181.55	5646.23	4565.26	3817.78	5136.67	2438.84	3272.79	2949.16	5015.75	6150.94	6310.14	4123.87	5867.24	6087.06	4307.52	6075.97	5431.79	5121.76	3115.32
M195T20	195.098	195.097	195.099	20.4896	20.4303	20.699	93565.9	102278	96850.5	95289.6	109701	106239	99012.2	104401	115967	169281	90500.2	106241	91260.9	137367	110935	108983	87790.8	118294	95019	111968	99116.8	131667	87902.6	100500	112350	89718.1	110241	119138	109618
M196T35	195.909	195.907	195.91	34.7287	34.571	34.9183	5711.82	8532.77	3676.22	6402.83	6813.11	12139.3	6722.71	9592.83	7637.23	7218.41	7287.92	5492.75	11343.2	7033.35	6444.19	15766.9	23916.9	7590.55	6319.02	5986.46	6541.75	36866.2	6225.28	6411.65	7701.07	6982.98	9205.13	39088.6	4305.59
M196T34_2	195.909	195.907	195.91	34.3327	34.0923	34.5552	6302.3	9224.95	28750.8	11654.8	11060.5	10234	8077.14	6483.17	6746.09	6308.09	9453.4	8717.36	7675.37	8129.19	10328.7	10198.5	8820.96	8776.18	8477.45	7770.83	9432.77	16054.3	8459.65	14006.5	19278.7	9092.51	7595.35	7609.23	9400.18
M196T34_1	195.909	195.908	195.91	33.8823	33.7533	34.0762	54948.6	39304.5	19364	22838.2	16284.7	23320.8	35997.2	62112.7	45789.3	33444	45543.4	57876.6	12562	39786	44292.3	55278.1	75145.2	18189.2	33665.1	25144.4	60170.6	24762.6	49552.6	50260.8	41478	45875.4	15447.3	57260	34249.3
M196T6	196.003	196.002	196.004	6.01417	5.98233	6.165	10012.5	6782.51	7431.9	4917.55	92785.2	18289.3	23046.2	12508.9	2954.04	3838.42	504791	14828.3	29828.4	16639.3	3088.05	45220.3	10310.8	13100	9727	24102.4	35997.3	7133.97	14931.3	7985.22	277446	47169.3	45357.4	22917.8	220394
M196T4	196.055	196.054	196.055	4.14833	3.999	4.18183	85403.6	120532	102351	82263.5	34738.3	41164	48786.3	111286	58659.3	38554.8	5079.35	29735	50812.9	39722.7	95916.5	8643.83	16058.9	71421.2	52826.4	68226.1	87439.1	48701.8	63321	56650	11464.8	45856.4	47324.3	46039.4	5026.67
M196T2	196.08	196.076	196.081	2.09983	1.67733	2.33067	21608.6	31975.9	72241.5	11919.8	15757.9	15096.6	39406.1	32559.1	6948.91	1043.69	5063.05	10309.5	32450.6	4928.52	12360.7	2455.47	14382.3	13953.9	36795.4	10516.3	6641.04	4978.59	15614.3	13529.2	6258.05	12676.3	14665.9	10447.2	7590.35
M196T7	196.091	196.09	196.092	6.86533	6.84633	6.8925	2524.78	3356.73	2093.44	3643.94	2489.98	4172.27	5840.27	2225.68	5949.02	3986.54	3159.22	5010.99	4599.74	2635.75	3444.33	2008.37	3810.31	2748.71	3263.77	3295.3	5343.73	5383.37	4956.24	5498.29	1939.79	3602.99	4046.17	4815.87	4879.23
M196T3	196.093	196.09	196.094	3.34617	3.17917	3.37183	1198.98	9908.39	11642.4	5507.1	3919.14	6766.99	5423.19	11929.8	7680.41	3114.36	4762.36	4134.88	5486.97	3993.17	9379.81	11072.1	3016.22	11955.4	6395.88	7689.46	4012.78	7137.86	7777.63	5825.49	2229.04	4566.32	2543.15	3885.43	4247.15
M196T20	196.101	196.1	196.102	20.4872	20.4303	20.5165	12935.2	14593.5	10542.1	11668	14110.9	10680.7	13897.4	9512.63	15794.9	18124.8	14717.5	14678.2	15250.3	17471.1	10721.7	15322	8561.3	10556.3	11838.8	10941.5	11325.5	16956	12431.3	11009.8	15581.7	11783	13253	13714.2	13863.7
M197T9	197.114	197.113	197.115	9.08508	9.06233	9.1235	5988.69	5232.58	5526.84	5570.27	5226.96	6457.59	5294.47	7523.13	6383.23	4435.05	5689.71	5689.68	4656.33	6206.42	5731.38	5408.54	3386.04	4218.47	6593.77	5205.34	7050.55	4081.53	5815.14	5673.94	5368.09	5337.6	5194.31	4280.58	4315.97
M198T4	198.041	198.04	198.042	3.52183	3.484	3.5475	3689.54	3730.07	3226.37	5271.87	10438.5	13330.9	9510.72	4598.75	2372.89	1773.68	3463.91	9776.24	8607.28	4903.64	8954.16	21642.2	18483.2	9475.51	7328.36	12605.4	9158.24	9733.76	8349.61	12146	5372.34	14932.3	8838.7	8340.05	6762.2
M199T5	199.054	199.052	199.056	4.87767	4.832	4.915	2163.93	3087.07	2900.94	3792.62	10093.8	11830	8973.04	2492.67	7362.93	5965.44	8165.41	6411.63	7246.24	6571.24	2895.53	9308	12762.4	6855.07	6143.7	4627.92	3427.48	7511.53	8676.26	7153.5	10003.3	8921.42	7710.86	7043.91	13391.3
M199T8	199.09	199.089	199.092	7.6655	7.63567	7.6915	12202.2	11658.3	11236	9119.05	6073.51	7105.1	6791.66	11219.1	9154.39	5054.07	7078.24	6722.71	9599.15	7542.57	6486.33	6863.71	6025.17	5098.1	8488.82	8473.78	9634.05	7502.25	10171.4	10990.5	7256.35	7249.54	7016.89	6096.75	6007.25
M199T14	199.129	199.128	199.13	14.299	14.2653	14.3333	12707.1	20230.8	12629.3	8849.12	10470	9043.76	10855.1	14906.2	10072.4	7621.78	19353.8	5430.47	10352.3	6036.21	13527.2	8903.28	12269.1	11662.1	15826.3	11619.8	10085.4	8151.72	10147	9565.9	6845.61	44804.3	4163.23	4963.77	17438.1
M201T4	201.107	201.106	201.111	3.884	3.8495	3.91617	19742.9	14904.5	20253.2	21668.9	8861.9	10569.5	10434	20525.3	18619.7	9388.28	7734.6	16372.4	14244.3	14994.1	12268.5	6129.13	11838.6	14128.3	17134.4	19022.8	20401.7	14820.7	17159.1	12711.3	10441.5	17625.8	13670.6	5782.56	10697.3
M201T16	201.145	201.144	201.145	16.066	16.0007	16.0832	227917	290428	381323	207887	102210	183954	180214	431034	278199	179809	292117	294871	382922	346936	312806	175096	112737	358339	158420	156676	280842	175311	222162	221695	1.1244e+06	186929	200215	148901	340623
M201T33	201.2	201.199	201.202	33.3313	32.634	33.6407	5887.09	4606.95	5449.05	3960.52	5818.97	4570.88	5963.81	5079.42	5339.65	5591.46	5176.63	4918.3	5145.51	3250.74	4759.44	5017.25	4756.88	5784.35	13004.2	4925.84	9073.69	5553.83	4778.09	9209.73	5066.78	4212.46	20623.7	5871.4	6016.13
M202T34	201.862	201.86	201.863	33.7162	33.6895	33.849	2660.51	3166.13	2754.88	2341.1	2315.44	2999.85	1465.73	3043.91	3704.34	2242.77	2678.68	3166.72	2770.09	1600.3	3011.24	3257.39	4104.7	2825.17	1875.16	3627.78	2330.05	6104.57	3307.94	3067	3459.53	2500.47	3026.27	3606.99	2895.1
M202T16	202.148	202.147	202.149	16.066	16.0007	16.0832	29575.9	34875.5	47439.9	23155.1	11675.6	24796.4	21426.9	56227.7	29967.8	21423.9	32892.8	31714.9	42957.5	39731.1	41543	20749.2	12488.9	47406.2	18787	18691.1	32877.3	20796.2	27232.9	26522.4	124625	21407.3	22999.7	17671.2	40922.9
M203T34	202.972	202.971	202.973	33.6897	33.675	33.8282	13256.3	12452.9	11297.6	13267	15310.2	11755.9	10720.8	14407.8	13749.6	10126.8	12170.8	14266	11185.6	8630.09	12768	11856.3	12758.6	11452.2	10191.6	11605.3	12047.7	20381.5	13175.9	11379.4	12879.8	12397.3	14315.4	15974.8	13534.2
M203T26	203.103	203.101	203.104	25.683	25.6653	25.7157	3240.58	2915.39	3809.81	1585.57	2951.92	3359.37	2547.29	3879.27	2284.93	3078.77	2210.07	3174.63	7215.94	2775.3	3657.67	2021.92	3179.9	1784.23	3080.06	1682.03	2265.48	2755.78	3245.69	2507.4	7844.33	1825.53	2148.64	2830.25	4006.77
M203T19	203.103	203.102	203.104	19.0488	18.7265	19.067	8468.44	11394.8	13996.4	9458.08	5392.28	6257.05	6098.89	12851.3	819.78	3485.66	5237.55	7117.19	9233.19	7824.53	7145.4	4841.68	6318.54	8835.23	10440.2	7864.72	10499.1	7226.57	12666.4	8963.21	8207.3	6562.02	911.53	1429.77	5935.02
M203T3	203.135	203.134	203.137	2.6435	2.4805	2.7415	22778.4	18126.7	10303.5	4801.77	37542.8	16412.7	11707.2	17670.8	8541.89	14373.9	171185	9232.58	8517.93	7359.58	14084.2	106287	55054	10145.9	11167.9	4585.13	6503.16	8848.03	7775.47	6034.97	2983.19	4293.57	5488	4664.03	100395
M203T16	203.15	203.149	203.151	16.066	16.0007	16.0993	3025.09	4607.43	4929.63	2629.32	1793.33	2569.54	2627.42	5080.87	3166.39	1720.98	3614.11	3051.72	4922.34	3293.26	4219.24	1894.36	2140.78	5736.17	3240.9	1450.09	3390.49	1894.19	2865.16	2411.46	14450.9	2175.41	2972.73	919.256	3720.28
M204T4	204.084	204.083	204.085	4.098	4.0815	4.11533	3502.13	3211.93	3192.26	2534.8	6409.29	5026.78	5058.54	3757.16	1876.53	4702.41	5519	2790.58	2687.15	5218.93	4178.55	6772.27	5885.43	2597.67	1331.18	2188.78	2200.71	4374.67	3547.03	2619.42	6682.27	2065.11	2255.5	2089.06	10689.8
M205T4_1	204.555	204.554	204.556	3.52667	3.284	3.553	2578.01	2359.51	3231.67	4228.61	9330.41	6614.54	8731.02	5467.56	2008.41	1119.23	3283.95	7540.79	6306.21	5741.63	10046.4	24321.7	22478.1	8629.23	5649.22	9976.35	8129.06	7513.44	7410.31	10904.6	4284.29	7455.72	7951.62	8236.39	7073.73
M205T2_1	205.065	205.063	205.066	1.72442	1.615	1.94717	14444.9	14455.6	10820.4	97044	8770.43	64580.7	66334.9	10793.9	80531	53526.5	55167.3	59271.7	48948.2	144635	9676.07	6381.18	9424.82	7448.51	11469.2	74996.5	42331.9	78192.9	162595	99542.7	32833.6	71847.6	31705.9	40125.7	49245.8
M205T2_2	205.065	205.064	205.067	2.09917	1.95417	2.40683	1721.33	1969.33	2823.69	53728.2	1323.46	66848.1	52840.4	2079.35	55233.8	31046.1	35585.8	32181.4	47235.7	27840	1491.78	1101.89	1101.89	1414.62	2603.05	91813	39391.9	35428.1	55225.1	70286.2	10261.9	29723.6	15740.2	25666.2	9923.34
M205T4_2	205.094	205.09	205.094	3.982	3.89883	4.198	1.08919e+06	1.10421e+06	861071	377324	1.35965e+06	1.11969e+06	1.04666e+06	997039	570349	493112	1.41269e+06	758868	814322	640934	1.10502e+06	1.49854e+06	1.68607e+06	1.08983e+06	1.06077e+06	577715	387582	606143	803929	701783	1.00438e+06	688495	616927	574710	1.02517e+06
M206T4	206.097	206.096	206.098	3.982	3.89883	4.016	148557	150786	106748	49260.3	141906	146271	135473	136226	53309.2	64797.6	184584	100775	108918	82315.2	141390	194150	211105	142887	135772	70562.3	50527.7	101488	107479	95808.8	97988.8	88879.7	81077	57675	133709
M206T27	206.162	206.16	206.163	26.815	26.7817	26.9323	6155.8	4402.67	5401.69	6081.68	7241.67	5278.53	4910.09	5546.16	1060.35	5707.09	5118.53	5969.21	6670.47	5060.38	8355.93	5658.4	4346.83	6624.52	5216.93	5092.36	3636.97	5889.95	6289.63	5648.17	5497.96	5882.49	4257	4989.46	4479.65
M207T10	207.096	207.095	207.097	10.3827	10.3515	10.4008	11961.4	9306.69	8266.77	6282.11	6311.04	6493.62	5862.55	11988.2	9009.73	4976.75	11362.4	8619.7	15438.3	9644.15	6493.98	8881.71	8393.19	8845.03	10727.5	5729.93	5564.22	6127.18	5992.65	5699.98	7705.77	8402.6	7079.98	5813.2	7781.21
M207T4	207.099	207.095	207.1	3.96633	3.91617	4.181	15964.2	11778.7	11197.9	7241.41	18393	15694.3	14497.9	11478.2	8695.92	9565.12	12352.8	4581.61	6139.81	9863.84	13993.5	18088.4	21159.9	12880.2	1712.03	10030.3	6268.08	9158.7	8251.33	9445.94	7183.31	10531.4	5069.76	9331.54	13987.9
M207T27	207.17	207.169	207.171	26.799	26.7817	26.833	7255.86	9754.83	8201.27	10740.5	9076.6	8877.89	9460.58	9172.94	8452.47	6002.09	10725.4	8446.04	10195.7	9011.34	7012.44	9396.57	9789.29	8351.18	8513.93	6806.07	7343.82	9017.27	5417	7669.61	7973.7	7627.7	7009.63	9451.36	9081.24
M208T8	208.093	208.093	208.094	8.07917	8.0515	8.115	2714.4	2237.25	1503.3	1796.18	2425.65	2070.21	2931.3	1520.74	2434.84	1586.89	3254.62	4479.95	3625.87	2366.82	2277.46	2829.97	3638.64	1843.75	2969.1	1870.72	2420.77	3536.71	2141.98	3095.51	3471.94	3285.26	2910.87	3039.91	2416.94
M209T34	208.94	208.939	208.941	33.8602	33.7702	34.0605	35369	42925.2	33357.2	16942.2	34704.5	33035.8	46149	13266.6	21472.9	22784.9	47948.5	49900.9	18431.5	30082.6	17550.5	22397.4	52191.5	45016.6	32743.9	34793	33648	35200.9	22380.7	19029	45481.6	34193.3	30894.7	31542.7	27469.4
M210T4	210.018	210.016	210.02	4.032	3.982	4.387	3277.79	2678.45	2685.99	1812.41	98407.8	27032.1	20646.1	8485.73	1550.41	1154.87	241062	5858.01	9697.04	11671.5	2196.56	51002.1	1657.71	7261.81	6524.49	21462.7	43610.9	2910.52	30495.9	8114.73	74897.2	36158	36084.9	19444.6	160534
M210T2	210.047	210.046	210.048	2.08308	2.003	2.14883	25781.7	17357.1	12801.4	15129.6	24635.6	13619.8	12740	13639.8	12278.4	12707.9	20417.3	716.239	13632.9	11721.4	16646.2	14334.6	11168.9	21175.3	25325.7	15823.8	8033.49	11121.3	8950.91	11808.1	16603.8	20252.6	12075.9	7054.34	10472.2
M210T11	210.099	210.097	210.099	10.849	10.8325	10.8657	30316.4	33203.3	40651.6	31082.3	6778.4	13814	14491.4	51130.7	27203	5617.68	10686.3	29103.8	34768.7	22718.2	22683.6	7491.49	12317.9	27880.2	21500.6	24520.7	30512.6	22870.3	28993.8	21870.3	37170.5	28657.4	27429.2	13095.4	19615
M211T4	210.988	210.986	210.989	4.16517	3.966	4.26617	5297.7	4595.67	5375.06	6446.12	6392.91	6809.12	4107.23	3803.43	4699.44	3865.65	7220.26	4560.06	8727.08	8417.62	4481.51	4570.62	4601.27	5106.62	6723.3	3102.86	5148.06	3973.87	2947.15	3989.13	4748.92	3086.34	7582.96	4650.86	7282.84
M211T33	211.04	211.039	211.041	33.0347	32.5182	33.0518	94341.3	99325.2	90894.4	98763.1	97378	78750.6	77475	88183.8	109210	80733.8	83485.9	92986.7	91512.3	95152.9	86065.4	92838	90992.1	120823	93752.6	75813	94105.3	124520	78137.5	111936	156126	85293.6	87039.7	100233	91546.4
M211T34	211.041	211.039	211.041	33.5108	33.3142	33.5518	69713	109456	102466	106231	56111.3	100414	186785	53927.8	179231	247693	72376.7	97950	191922	218177	69698.1	106463	105258	215602	62997.8	205162	115302	111759	58135.5	127993	117743	98446.6	190380	133324	111768
[truncated: 2,700 more rows]

## Sheet: Suppl Table 4
	Supplemental Table 4. Fold changes for genes and metabolites differentially regulated in WT and mutants, categorized according to KEGG pathway annotation. Note that not all differentially regulated genes are listed, only those that fall under the same categories that are regulated at the metabolic level (as per identified metabolites). Only fold changes associated with a p/q-value ≤ 0.05 are list…
[truncated: 445 more rows]
